# Supplementary material for: Complementary approaches to dissect late leaf rust resistance in an interspecific raspberry population
Source: G3 (Bethesda). 2024 Aug 22;14(10):jkae202. doi: 10.1093/g3journal/jkae202 (PMC11457092; doi:10.1093/g3journal/jkae202)
Supplement: jkae202_Supplementary_Data [file jkae202_supplementary_data.zip › Table_S1_G3-2024-405231.xlsx]

## Sheet: Sheet1
Phenotype	SNP	Chromosome	Position	P.value	maf	nobs	effect	Phenotype_Variance_Explained(%)
Sev11	SRO05_13334757	5	13334757	6.9248e-07	0.276596	94	0.322374	39.6026
Sev13	SRO05_13334757	5	13334757	4.66638e-08	0.276596	94	0.457161	45.8456
Sev15	SRO05_13334757	5	13334757	4.62909e-07	0.276596	94	0.522135	40.8002
Sev17	SRO05_13334757	5	13334757	1.64145e-06	0.276596	94	0.491655	34.3801
