# Supplementary material for: Complementary approaches to dissect late leaf rust resistance in an interspecific raspberry population
Source: G3 (Bethesda). 2024 Aug 22;14(10):jkae202. doi: 10.1093/g3journal/jkae202 (PMC11457092; doi:10.1093/g3journal/jkae202)
Supplement: jkae202_Supplementary_Data [file jkae202_supplementary_data.zip › Table_S2_G3-2024-405231.xlsx]

## Sheet: Página1
Associated SNP	Gene	Gene symbol (NCBI)	Association aproach	Phenotyping methodology	Function - BLAST	Function - InterProScan	Gene Profile	Article DOI	FASTA
SRO01_16909751
SRO01_16909751	Ro01_G23354	LOC112175566	Network	Traditional phenotyping	ATP-dependent RNA helicase DEAH13	ATP-DEPENDENT RNA HELICASE;ATP-DEPENDENT RNA HELICASE	Defense Executors	10.1093/jxb/ern072	>Ro01 Ro01:16869587..16878072 (+ strand) class=gene length=8486 TTTCTTTTGTCGGGAATCGAGTGACTTCTTCTTTCTTCCTCTGCACCAAATCCAGCTACCTCTCTCTCTCTCTCTTCTCCGTTCTTCCTCGATTGTTCTCTGTACCAGCTCACTCAAGCAACCCCGCCGCCGATTCCTTCTTCCTTCTTCCTTCTCTGCCTCCAGAGCTCCTCTCCTCTCCAGTTTTTGTTCTAGGCCTTCGTCCAGCCAAGGCCTCTCTCTCTCTCTCTCTCTCTCTCTCTCTCTCTCTCTCACCTCGCCCCTCTTGGATTCTTCCCTCTCCACTACTCTCCTCTCTATGGCACCGCATCCAGCACCCACAACACCCAATTTAC…
SRO01_16909751	Ro01_G23355	LOC112185811	Network	Traditional phenotyping	pleiotropic drug resistance protein 1	DRUG RESISTANCE TRANSPORTER-LIKE ABC DOMAIN PROTEIN;ATP-BINDING CASSETTE TRANSPORTER;NA;NA	Defense Executors	10.1104/pp.105.062372	>Ro01 Ro01:16903172..16905941 (+ strand) class=gene length=2770 AGAGCTTAGCCATGGCTATGTTAGTTTAATATTTGCAAATTGAAATTTTACTTCTTGCTTGGTTCTAGTTTTGGAGGACTGGTTTGTATTTTGCTGAATGTGTTATCTTGTTTTTGAAGTGCAAGAAGGCTGTGAAGGTCTTCGTACTTCTCCCCGAGACCATGAACAAGCTCTTGCAGCGACTGAATCCTCATCAAGGTACCATTTTGATTTTCTTAATTTGTGGCTCTATTTCTTATATGTATGAGTTGTTGATGAGTATTCTTACAAGTTGCCTTGATCACAATTGTCATCCCGTGAGTTAATGTTGTTATATGAAAGATCACTGCACGAAA…
SRO01_16909751	Ro01_G23886	LOC112186463	Network	Traditional phenotyping	-	WINS1, 2 PROTEIN;NA;NA;NA	Not defense-related	-	>Ro01 Ro01:16911806..16915750 (+ strand) class=gene length=3945 ACGGCGAGCGAGAACCGACGGTTGTGGCGGTTAGGAGAAGAGCGTGGAGTCGATGCGCTTGCTTCAGTGAGGTTATGGAGGTGCATTTTTGTATTGAAAAAGAGGCTTCATACGACGGTGGCATACAAGAGAAACGGCAGTATATCAAAAGCGTCAGGACAGTTTCCAACAATACCACGAAGCACCTCGAGCCTTGTAAACGCACCGTTTCACCGTCTCTGTAACTCTCACTCTCAGGTTCTCAGTTTTGAAGCTGAAGGAAAAGCCCTTCACTTTCCTCGTCGATTGAAAAATTCCATGTGCAGCGATTCAAAGCTCTCGCAGCTTTGCCGTCT…
SRO01_16909751	Ro01_G30060	LOC112189834	Network	Traditional phenotyping	methylesterase 1	ESTERASE PIR7A-RELATED;METHYLESTERASE FAMILY MEMBER;NA;NA	Defense Executors	10.1094/MPMI.2000.13.3.342	>Ro01 Ro01:16916980..16918198 (+ strand) class=gene length=1219 ATGGAGAATATGAGACTGAAGCATTATGTGCCTTTTCTTTTCCTTCTTTGCTTGGCAAGAATCTGTACCAATATTGTTACAGCTGAGCAATATCCACACCAAATTCCATCAGCGAAGAAGCATTTTGTCCTGGTTCATGGAGCTGGTCATGGAGCATGGTGCTGGTATAAGTTGGCAACTCTGTTGAACTCGACAGGTCACAATGTTACAACACTAGACCTTGCAGCATCCAGGATCAACCCGATCCAGGTAAAGCACGTTCATTCGTTCTCCGACTATGTTGAGCCATTGATCAAATTTCTGAGGTCTCTGCCACCCAAGGAGAGGGTTATCCT…
SRO01_16909751	Ro01_G30061	LOC112190703	Network	Traditional phenotyping	salicylic acid-binding protein 2	METHYLESTERASE FAMILY MEMBER;ESTERASE PIR7A-RELATED;NA;NA	Defense Executors	10.3390/ijms20184377	>Ro01 Ro01:16923998..16925179 (+ strand) class=gene length=1182 ATGGAGAATATAAGACTGAAGCATTTTTTGCCTTTTCTTTTTCTTCTTTGCTTGGCAAGGATCTGTACCAATATTGTTACAGCTGAGCAATATCCACACCAAATCCCATCAGCGAAGAAGCATTTTGTCCTGGTTCATGGATCTGGTCACGGAGCGTGGTGTTGGTATAAGTTGGCAACTCTGTTGAACTCGACAGGTCACAATGTTACTACACTAGACCTTGCAGCATCCGGGATCAACCCGATCCAGGTACAGCAAGTTCATTCGTTCTCAGACTACGTTGAGCCATTGATCAAATTTCTGGGGTCTCTGCCACCCAAAGAGAGGGTTATCCT…
SRO01_16909751	Ro01_G30063	LOC112190703	Network	Traditional phenotyping	salicylic acid-binding protein 2	METHYLESTERASE FAMILY MEMBER;ESTERASE, PUTATIVE-RELATED;NA;NA	Defense Executors	10.3390/ijms20184377	>Ro01 Ro01:16936723..16937080 (- strand) class=gene length=358 ATGGCTGAAAAAGAAAGAACCAACATGAATTGTGATCCACGTTCAATTTCAATTGGTGATCGAGCTAATACTGTTCCTAATTTCTTCTTTGGTTGTTGATGCATCAATTACTGGACAGTATCTAACACTCGCATCATCATTGGTGAGAATTTCCCCTCTGCTTATTGAAGAAATAAAACCAACCGAGGAGAAGTATGGATTGGTTCCAAGAGTGTTCATCGCGTGCGACCAAGACCTTCAAATAGAGGAGGATGTGCAAATGTGGATGATCAAGAAAAATCCACCAAATGAAGTGAAGGTGATAAACGGTTCTGATCACATGGTCATGTTCTCTAG…
SRO01_16909751	Ro01_G30064	LOC112190703	Network	Traditional phenotyping	salicylic acid-binding protein 2	METHYLESTERASE FAMILY MEMBER;ESTERASE, PUTATIVE-RELATED;NA;NA	Defense Executors	10.3390/ijms20184377	>Ro01 Ro01:16940628..16941733 (- strand) class=gene length=1106 ATGGAGCTCGCGACGGTTGACGTCGCTTACATATATTTTTATTTTTTTCAAAATTAAAAATCATAAAATTTGAGTTGATTCAATGACTTAAGTTAATATTAACAATATATTAAATTATAACTCATATGTGAAATTACAAATTAAGTTTTGATTTTTTGATAATTTAGTGGACCAATTGAATATAATAATTCAATTAACCAATTTATTTTTGGACAACAATTAAGTAAGCAATTGAATAAAATAGTTCAATTGACCAAGTCATCATGAAGACTAGCCCACTTGCAACAAATGGATAATTAGGTGCTTTAGACAAAATTTAAAAAACAGCAGTACTG…
SRO01_16909751	Ro01_G30062	LOC112190703	Network	Traditional phenotyping	salicylic acid-binding protein 2	METHYLESTERASE FAMILY MEMBER;ESTERASE PIR7A-RELATED;NA;NA	Defense Executors	10.3390/ijms20184377	>Ro01 Ro01:16941985..16942709 (- strand) class=gene length=725 ATGGAGAATATGAGACTGAAGCATTATGTGCCTTTTCTTTTCCTTCTTTGCTTGGCAAGAATCTGTACCAATATTGTTACAGCTGAGCAATATCCACACCAAATCCCATCAGCGAAGAAGCATTTTGTCCTGGTTCATGGAGCTGGTACAGGAGCGTGGTGTTGGTATAAGTTGGCAACTCTGTTGAACTCGACAGGTCACAATGTTACAACACTAGACCTTGCAGCATCAGGGATCAACCCGATCCAGGAACAGCACGTTCATTCGTTCTCAGACTACGTTGAGCCATTGATAAAATTTCTGGGGTCTCTGCCACCCAAGGAGAGGGTTATCCTG…
SRO02_28133706
SRO02_28133706	Ro02_G26673	LOC112169160	Network	Traditional phenotyping	Rosa chinensis probable ubiquitin-like-specific protease 2B (LOC112169160), transcript variant X2, mRNA	UBIQUITIN-LIKE-SPECIFIC PROTEASE 2B-RELATED;UBIQUITIN-LIKE-SPECIFIC PROTEASE 2A-RELATED;NA;NA	Defense Executors	10.1111/pce.14540	>Ro02 Ro02:28096596..28106957 (+ strand) class=gene length=10362 CTTGGACCTCTCTCTCGCTGCTCTTCAAAATAGTATTACAGTCTCTGCTTCTCATTCTTATTCTTCATCTCTGTAGAGTGAGTTCAGTTGGATCATCACCTCCTACAAAGCATAACAGTATTCGACACCCAACTAGTTTGTGAGTTCTGATCGCGACTCGGCTCCATGACTCGGCGGTTCGCCTCCATCCCCTCCGAGTCTCCGCCCAAGCGACTCGCGGTGTTCGACTTCGACGTGGACGACGTCGTCGAGATCGAGTCCGCCAAATTGAACGCCAAATTTCGAAAGCCCAGGCCTTCCAAGAAGAAGAAGAACGACAGGTCCTTCAGTGATA…
SRO02_28133706	Ro02_G26672	-	Network	Traditional phenotyping	-	-	-	-	>Ro02 Ro02:28114913..28115722 (+ strand) class=gene length=810 ATGGTCTCCTCTTTGTCCAGCCAAGCATTATCATTGTTCTTCAATTTGAGCACTTTATTTAAGAATTTTCGCAGTGGTAAGGAGAGATTCTTGGGTGCACGCCGTGCATTTGCACAGCCACGTGCCTGGCACATGTTGTAGGGTTTTTGTCCCAACGTTAGTTGACTCACAAAACCTCCGTTAGTTAGCTATTTACTCCTCTGTTAGTAAGTAAAATTTTTACCATTCTTACCAATGCCTCATAAGTCATAACCACCGTGTCTATCAGATGAGGATCAAATCTCATAGTCATCGTCATCGTGTTTCTGAGATGGGGGTTATTTGAGCCGAAAACAG…
SRO02_28133706	Ro02_G23743	-	Network	Traditional phenotyping	-	OS07G0283600 PROTEIN-RELATED;NA;NA;NA	Defense Executors	10.1111/pce.14540	>Ro02 Ro02:28140091..28145352 (+ strand) class=gene length=5262 ATGATTTTTGTTGGTGATGTTTATGTTGACTGTGTGCACAGCGAAAGGGTTAGTAATGACACATGCGGAAAACGGAGAAGGTTGACGCAAGAATGTTTGGTAACGGTGGTAACTTGTTTCAATTGACATAATTTCTTATTGAATGTTTGTATTTTGTTTTAGTGAAACAATGTGCAGCTTGATTACCTACATTTTAAAATCCATCCTGTGCAGGACATAGGCTGCGACCAGGGACGGGTTGTAAAAGAAAAGACGAATATAATTCGTAAGGGGTTAACATTAATAACAGCCAGTCGGTTAAAAGAGTTTAGAAAGACAGTTTCTGCTCTGTCAAT…
SRO02_28133706	Ro02_G23742	-	Network	Traditional phenotyping	-	-	-	-	>Ro02 Ro02:28146498..28147856 (- strand) class=gene length=1359 ATGGATGAGCGGGGGAAACAAATTTGTTCAGAAGGAAACAGTCATTCTGTGGAATGTGTATGTGTGAACGAAGCAGCTGATGGATTTGGGAATCGTGGTTGCAACTGCATTGTTCCACCTTGGAAATTAAGAGTGGTCAGCATGGGTCAACAGTCCGAGATCGAGTCCATTACAATACCTGATGATGCTGATACACGCATTTGCACTCGCAGAACGGGGGTCAAATTTGTAAGTTGTGGGAGACGTGGAACTATTATAGTGTTTGAGGAAAATGGGATAGGAATGGGTAAGGTAGTTTACGGTTGTAGATCAACGATATGGTTATAATGCATTTG…
SRO02_28133706	Ro02_G23741	-	Network	Traditional phenotyping	-	-	-	-	>Ro02 Ro02:28151745..28152532 (- strand) class=gene length=788 ATGGAGGCCGTAGTGAACCATCAGTGTTACTGCGGGGACATGGCTTCTGTACACTGTGCCTGGACCGGTGAAAATGCTGGCAGAAGGTTTTATGGTTGCCGGAAAGGCCGGGTAAGACACGAACGTTAAAATTTTTTGTGGGTTTGTATGTTATAGTGTCCACTGACGGAACATAATATTACCCAGGCACAAGGTCACTGCAAGTTCTTCCTATGGCTTGATCCCGAGCTTGGGGGGCAAGGAAGTCAAATTATAGTCGGTCTTTTGAAAATAAAAAACCGTCTGGAAGAGGACCTGCAACTTTCATTGCAGAAGCAAAGAAGGATGTGTGCGGTT…
SRO02_28133706	Ro02_G23740	-	Network	Traditional phenotyping	-	B3 DOMAIN-CONTAINING;B3 DOMAIN-CONTAINING PROTEIN OS01G0723500-LIKE;NA;NA	Not defense-related	-	>Ro02 Ro02:28155410..28157209 (+ strand) class=gene length=1800 ATGATACCGAGCGATTTCACCTCCGAACATTTGTATGCAAATACGCGTAATACGGCGAAGTTCTATGTCGAAGGGTTCCGTAGATATGTTTGGAAAGTTAGAGTTTTCAAAACTGAAGGTGACCTGTACTTTGCTGAAGGCTGGGAAGATTTCGTGCGACAAAATCTACCTCCCACCTTGGGCTGGCTATTACTAACATTCCAGTTGAAGGGGGGTTTGACTTTCTCTGTTTGTCGATACAAACCAGATGGAGACTTAATTGCTGAAATGCCACAGTGTGACCTTCATATTCGAGTAGACCGTCCCCTTTCTGAATCTGAGACCTCATTTTGTGT…
SRO02_28133706	Ro02_G23739	-	Network	Traditional phenotyping	-	-	-	-	>Ro02 Ro02:28161449..28164993 (+ strand) class=gene length=3545 GTAATGTTGGGATTTGACTTAAATTGTGTGGGAGAGGAGGAGGAAGAACACGTGGAAGGGGTAAATATTCGGACAATGATAGGAGGAGAGTGGTTGATTCAGAGTAAGGGTAAAATTTGTGACTTCATAACCACTATAGAGTCACTAGGTGCTGAAAAGATTGAAGCAGTCAATGAGCTGGGGTTTGGGAGTCTTCACAAAATAGGGTGCCCTCATTTGTTTGAGGATGTTTGTCTGTTGATGATGAACAACATTGATCCCCTTAATCAAAACAATGTTATAAATGGAAGATGTATCAGTATGACAACAATTGATTTCGAGCGGGTAATGGGCAT…
SRO02_28133706	Ro02_G23738	-	Network	Traditional phenotyping	-	FAR-RED IMPAIRED RESPONSIVE (FAR1) FAMILY PROTEIN;FAR-RED IMPAIRED RESPONSIVE (FAR1) FAMILY PROTEIN-RELATED;NA;NA	Defense Executors	10.1105/tpc.18.00991	>Ro02 Ro02:28166908..28169537 (- strand) class=gene length=2630 ATGAATCCAAACAGCGTTGATGGCTCCAGTAGCGACTGTTCAGATTCAGCTGATTCTACGGCATTCACTGATCTCGGTCACGAAGATGAGGCCCAAGAGGTCATGGAATTTAGAGGGAAGCCGTTCAAAGACCTTACGTTTGATGATTTAAGGGATGTTGAGTTTCGTACTATTGCAGAGGTTGAAGAGTTCTACTCATACTATTCATTGGCAAAGGGGTTCAGCATGAGGAAGCGTAGATGTGACAAGAACCGTGCTGGTACTCTGGTGCTCTGTAGACAACTTGTTTGTTCTAAGCAAGGGCAGAGAAGGGGGTCGGGTCCAAAGGAGGATGA…
SRO02_28133706	Ro02_G23737	-	Network	Traditional phenotyping	-	-	-	-	>Ro02 Ro02:28175597..28176822 (- strand) class=gene length=1226 ATGTTGAAGGTAGCTATGCTAATCAATGGTGCATCAATCTCCATCAATCCAGATGATTGTGAGTACGCAAGATATCCGACTAATGAAATTGCTTCCCTCTAGGATGAAGAGGAAAAGTATTGGGCCCAGCGATCCCGCATTAAATGGCTGAGTGCACGCCGTGCGTTTGCACGGCGCACTTTTTAATCTCAGCCGTTCATTGCATCTCAACTGTTCATTAGTGGTTACTTTTGTTTTGAAGTCAACGTTCATAGGGACGTTAGAGGTGGATTCCAAACATTTGGAGTCAAAGGTAACTTTGGGTTGGACGGGTAAATGTTAGATCTGATGCAACA…
SRO02_4535679
SRO02_4535679	Ro02_G04468	LOC101306498	Network	Traditional phenotyping	glutamate receptor 2.8-like	IONOTROPIC GLUTAMATE RECEPTOR;IONOTROPIC GLUTAMATE RECEPTOR;GLUTAMATE RECEPTOR 2.9;GLUTAMATE RECEPTOR 2.9	Signalling Cascades	10.1111/tpj.12311	>Ro02 Ro02:4481761..4485797 (- strand) class=gene length=4037 ATGAGCAAGAATCCTCCTACCAACCCTGTTTTTCTTCTCTTCTTATTATTTAAGACTATTCCATTGACTATGGCGCAAAACACAACAATATTTCCAATTAATGTGGGTGTGGTTCTTGACTTGGATACACCGTTTGGGAAATTGGGGCTGAGCTGCATCAACATGGCCCTCTCCGACTTCTATGCCTCTCATGCTCACTACAATACTAGGCTCGTCCTGCACACAAGGGACTCCACAAGAGATGTTGTTGTTGCTGCTGCTGCAGGTGATCTCTTTCTCTCTCTATATATATATCGTGCGCTTTTCTAGCTCTTTTTCATGTTTTGTTTTTGTTTCA…
SRO02_4535679	Ro02_G04469	-	Network	Traditional phenotyping	-	CALCINEURIN B-LIKE PROTEIN 10;CALCINEURIN B;NA;NA	Signalling Cascades	10.3389/fpls.2020.599944	>Ro02 Ro02:4486582..4497226 (+ strand) class=gene length=10645 ATGCATCTTGCTTTTGGTGCTCTCCCCTCGAAAGCATGCCACGTGCACAACAATATTCCCAGAATCAGAGTCATCTCCGATACATATAGATAGTTAGGAAACCCAGAATTTTGGTTTGTTGTTTATTCCTTGTTTATTATTTGAATTTCGTCTCTGTTTTCTGTGTGTGTAAGTGTGTGTATCATATTTCTCTTTCGTTTTGTGGTGTAAGCAGAGATCGAGGTCTCTATGTCTATCAGTGGGCGAGAAGATCTGCGCCGCCTTTATACCATGCATAGCGCTTATAGAGGTGTTTGTTTTGGCCGTGACCGACTGCTTCACCTACCGTCCTCGCCG…
SRO02_4535679	Ro02_G34942	LOC101306498	Network	Traditional phenotyping	glutamate receptor 2.8-like	IONOTROPIC GLUTAMATE RECEPTOR;GLUTAMATE RECEPTOR 2.9;NA;NA	Signalling Cascades	10.1111/tpj.12311	>Ro02 Ro02:4497554..4501665 (- strand) class=gene length=4112 ATGGATTGTCCAAGAGATTCAAACATGATCAAAAATCCTCCTACCAACCCTGTTTTTCTTCTCTTCTTCTTATTATTTAAGATTATTCCATTGGCTATGGCACAAAACACAACAATATTTCCAATTAATGTGGGTGTGGTTCTTGACTTGGATACACCGTTTGGGAAAATGGGGCTGAGCTGCATCAACATGGCCCTCTCCGACTTCTATGCCTCTCATGCTCACTACAATACTAGGCTCGTCCTACACACAAGGGACTCCACAAGAGATGTTGTTGTTGCAGCTGCTGCAGGTGATCTCTTTCTCTCTCTATATCTATATATATATATATATTATT…
SRO02_4535679	Ro02_G04471	-	Network	Traditional phenotyping	-	OS02G0135600 PROTEIN;OS02G0135600 PROTEIN;NA;NA	Not defense-related	-	>Ro02 Ro02:4503268..4506540 (+ strand) class=gene length=3273 GCACAACAATTTTCCCAGAATCACAGTCATCTCCGATAGATATAGATAGTTCTAAGGAAACCCAGAATTTTGGTTTTAGTTGGTCGCATTTGTAATCCAAGATAGATAAATGGCAGACAAGCCAAGCCGAGCTTTGGTTTTGTACGGAGACGGGTTGGCCCGTTTCGTCAAACCATCACACACCCATCTCCACTCTCTCGCTTCCAAAGCTTCCTGTGGATTCTTGACCCTCGCCAATGCTCCTCCCTCAGGTCTCTCTGGCGATTCTGCCTTTTTGATTCAATACAGTAATAAGTTTTCGCTTCAATCAATTTCATTTATGTATCATATGATTCCA…
SRO02_4535679	Ro02_G04472	LOC112169287	Network	Traditional phenotyping	protein REVERSION-TO-ETHYLENE SENSITIVITY1	PROTEIN REVERSION-TO-ETHYLENE SENSITIVITY1;UNCHARACTERIZED;NA;NA	Signalling Cascades	10.1073/pnas.0602239103	>Ro02 Ro02:4506917..4508783 (- strand) class=gene length=1867 ATTGAAGACGGTGGTGGCCCGCTGGGATGGGAGGTTGTTGAATCTTAGAGAGGTTCACGCACCTTGCCCTTTTTGGTCTGTTTCTTCTCTTTGGTTCGGAAACAAGAAAAGAAGTAACTCCATAAAATGGAAGTTTTAAAAGAAATTAAATTCCATCGGTTTCCCAGTCAAAATATAAGCAACCAGCTTCACAACAACGAATAACAACTGCAAGAAGAGAAGAATAGCTCCTATTCTCTTCTTTCTCTTTCTGTTCACCTGCTTCATATTCCTTATCACCACCGCCTTTTATTGTACAGGGTTTCTTCTCATACTCTGCCCAGCTATCACCAACCTC…
SRO02_4535679	Ro02_G04473	-	Network	Traditional phenotyping	-	-	-	-	>Ro02 Ro02:4508336..4508638 (+ strand) class=gene length=303 ATGAAATTTGTTAGATACATTAGAAGGAAACAAGATCAAAACCATAAACAATGCATTTGGGTCAACAAAGATTCGAGCTTTAAGAAAAGATTTGATGCTACTGACCTGGTAGAGGTTGGTGATAGCTGGGCAGAGTATGAGAAGAAACCCTGTACAATAAAAGGCGGTGGTGATAAGGAATATGAAGCAGGTGAACAGAAAGAGAAAGAAGAGAATAGGAGCTATTCTTCTCTTCTTGCAGTTGTTATTCGTTGTTGTGAAGCTGGTTGCTTATATTTTGACTGGGAAACCGATGGAATTTAA
SRO02_4535679	Ro02_G04474	LOC112169660	Network	Traditional phenotyping	serine/threonine-protein kinase EDR1	SERINE-THREONINE PROTEIN KINASE;SERINE-THREONINE PROTEIN KINASE;SERINE/THREONINE-PROTEIN KINASE EDR1;SERINE-THREONINE PROTEIN KINASE	Signalling Cascades	10.3389/fpls.2022.864215	>Ro02 Ro02:4509347..4517172 (- strand) class=gene length=7826 AAAGACCCAACCACTTGATATTTATCACCTCTACACTCAAAAATGCATCATACTTACTCAACGGTCTAAGATTGAAGAGTGGGGGTGGAGTCCATAGGAAGGGAGTGTGGGCTAGCGTAGGAGCACAGTCGAGGAGAGCCCTTGACTTGGGGGGGGTGTTGAGTCTTGAAATTTTTTGTTTAATCGTTGTTTAAGGGGGTTTTATACACAGCGTGTTCGTGTTGGAGGGAATGGGAAGGGGGTGAGCGGTTAAATTAAGTCCTTCTCTCTCTCTCTCTCTCTAGGTGGTGGTAGCTTGACGAAGAAGGGTGCGCAGGTTAAGCGAATCTGCTTTGTT…
SRO02_4535679	Ro02_G04475	LOC112169891	Network	Traditional phenotyping	glycine dehydrogenase (decarboxylating), mitochondrial	GLYCINE CLEAVAGE SYSTEM P PROTEIN;GLYCINE DEHYDROGENASE, DECARBOXYLATING;NA;NA	Not defense-related	-	>Ro02 Ro02:4518484..4524378 (- strand) class=gene length=5895 AAAATAAGTAAATAACCCTCGAGAATTATTTTTTCTTCTTGTTTGTGAGGTGAGACAAGGAGATAAGCAGATTGTGATAGAGAATCTGCCAACAAATTACTAAAGATCCCCACTTTCTCAGTAGTAGTCCAAATTAAACAGATATTGAAGCCATCTGGTGCATAATTTTTCTCTTCTGGAAAACCATTCAGATCCATTGAAACTCAATCCCATCTGCTTCAATGCCTTCCATACATTCATGATTCATGAACAAAACTTGTATTAGTCTCTGATACCCAACAAAAAAAAACCTGTCTTTTTCTTAATAGGTGCGCAGAGATACCCACCACCCACCACA…
SRO02_4535679	Ro02_G04476	LOC112173340	Network	Traditional phenotyping	putative GATA transcription factor 22	GATA TRANSCRIPTION FACTOR 22-RELATED;GATA TRANSCRIPTION FACTOR 22-RELATED;GATA TRANSCRIPTION FACTOR 22-RELATED;GATA TRANSCRIPTION FACTOR 22-RELATED	Defense Executors	10.1093/jxb/erz409	>Ro02 Ro02:4526987..4528740 (- strand) class=gene length=1754 ATATACAGTAAACCGATCTCGATCTTGATCTGGTATGAAATTAATCGATCGGGCTAGGTCTTTTTGGTTAGCTAGCTAGCCCTCCATGGCCTATATATTTATTTTCCGTCTTATTCTTTCAGATCGAAGAGAGCTAGTCTCTAGCCTATCTCATACATTATCCATCCTTCTTTGATGACTCCCGTATATCTGAACCATATTGTTGAGCAAGAAGCCGCTGACGATCAACGCGTAAAGCTCTTGATTTCATCCTCGGTACCATATCAATCAGTTGCTTCTTGTTCTCTAGATCTGATGTCATTTCCTACTTTCTTTGACTCCCTTCAACATCAAAGAC…
SRO02_4535679	Ro02_G04477	LOC112172515	Network	Traditional phenotyping	probable beta-1,3-galactosyltransferase 12	BETA-1,3-GALACTOSYLTRANSFERASE 12-RELATED;BETA-1,3-N-ACETYLGLUCOSAMINYLTRANSFERASE;NA;NA	Not defense-related	-	>Ro02 Ro02:4532674..4537222 (- strand) class=gene length=4549 TAGAAATTTAATAAACGCAGAATAAAAAACAGCAGTAAACTGATAACGTTTCGACTGTAGCTGCAGTTGAATCATGTTGTAGACCCCTTGTAGTTGTGCGTTGGGAGTTGAGTGTCTGCCACTCTAACTTAGCCCCTGAACCTCCTGAGATCTAGCACAGAGAGCTGTGTTACCAAAACAGACATTCCGACTCACTCCACAAATTCACCAAAATGCCACTCTTCTCTCACCGCCAATCTTCCTCTCTCCCCACCACCACCACCACTTACTCCTCCAAGCTCCTCAAGCCCCTAAAATCCAATTCCGCCTCTGTACCCACTCGCACTCCCGTGCCCAT…
SRO02_4535679	Ro02_G04478	LOC112172514	Network	Traditional phenotyping	zinc transporter 4, chloroplastic	ZIP ZINC/IRON TRANSPORT FAMILY PROTEIN;ZINC/IRON TRANSPORTER;NA;NA	Not defense-related	-	>Ro02 Ro02:4537518..4540293 (- strand) class=gene length=2776 AAGAAGTATAATTTTTGAAAATAAATTTTCCTTCTAACCATTAAATATTTGAAATTAAAAAAAAAAATGTGCAGCAAGTGTCGACACTCTCGCGCTCATTGTGAAGCAAAAGGTCGGAAATGTACCACCTCCTCTCTCACGTACTGCTTCGATGCTTTGGTTTCTTTGAAAATTATGTCGACACTCTCTCCTAATTTCTCTTGCCCATCTCCGTCTCTCTCTATTCACCATGGCTTGACATCTCTGTGCTCATGACGACCCCTTTGCCCAACTGATCAAATCAATTCGATCGAGATTCGTGCTGTTCAATCAGTTTGAGAATAAACCTCAAACCTCT…
SRO02_4535679	Ro02_G04479	LOC112173180	Network	Traditional phenotyping	pathogen-associated molecular patterns-induced protein A70	COTTON FIBER (DUF761);OS06G0566500 PROTEIN;NA;NA	Defense Executors	10.1073/pnas.0605423104	>Ro02 Ro02:4544051..4545784 (+ strand) class=gene length=1734 ATGATTGAGGAATCTGTATCCTCCATACCCTCAATTTGGGCTTCCATGAACAGCTGGTTAACCCCAGCTGTTCTCTTCGTCCTCCTCAACGTCATGATTGGCACCATCGCCATTGCTTCAAGCTTAGGCACCCAAAAACAAGACCAACAACACCAGCACCAGCACCAGCACCAACAACAAGGCCTGGCTAGATCTCCGTCTGTGTTGCAGAGGTTCAAATCCATCAATTTCTACTCGTACAGATCTCCGGAACCAGCCACAAATTATGAGAATCCCCCGGAATCCGAGACCCATGAGGTCGAACAGCCCCAATTGCCCAGATCTCCTTCCATGCTGG…
SRO02_4535679	Ro02_G04480	-	Network	Traditional phenotyping	-	-;ALKALINE PHYTOCERAMIDASE (APHC);NA;NA	Defense Executors	10.1111/tpj.12769	>Ro02 Ro02:4548862..4551747 (+ strand) class=gene length=2886 CTATAACAAAATATTTAACTCTGAAGATAACACGTTGTCTTCTCCATTCAAAGTTGAGTCAAAACGCTAAAGAAGCTGGGGATACCATTCGGCGGGATTGACGGCCCAAGGCTTTGTTGATTTACAACACACGGCGGCTGTGATTGTCTATATATCACGGGCCATCTGGCACCATTGATCGGCGTAAGGAGAGGAGCCCACGTGGTTACCCACCACAGAGTCCATCACCAGAAATTCTCTATTCACAAACTGCATTAGTGTAAAGCTTAATACTTTCGTCCTTTTTCGAAAGAAAGTCCGCACAAAACATTCGCATTCGAATATTAACTGGAAGAAG…
SRO02_4535679	Ro02_G04481	LOC112171827	Network	Traditional phenotyping	NDR1/HIN1-like protein 13	HARPIN-INDUCED PROTEIN;LATE EMBRYOGENESIS ABUNDANT (LEA) HYDROXYPROLINE-RICH GLYCOPROTEIN FAMILY;NA;NA	Defense Executors	10.1104/pp.15.00547	>Ro02 Ro02:4553936..4555179 (+ strand) class=gene length=1244 ATGACGGACAGAGTCTACCCGTCTTCCAAGCTCGCTTCCAATGGCGCCACGAACGGCGCCACCGTGACCACCACTGCCGCCAACCCTACAGCCGCCAAGCCCCAGCCACTCCGGCAGCCTTACCGTCCGCAGCCCCAGTATCACCACCGTCGCCATCGCCGGAGCAACCGGAATCTCTGCTGCTGCTGTTGCTTCTGGTCCATATTGATACTCCTGACTCTGGCTCTCCTCGCCGCCATAGCAGGAACCGCGGTCTACGTCCTCTACCGTCCTCACCGCCCAGAGTTCACCGTCACCTCCCTCAAAATCGGGAAGCTCAACCTCACCGATTCCCCCG…
SRO02_4535679	Ro02_G04482	LOC112172941	Network	Traditional phenotyping	probable leucine-rich repeat receptor-like protein kinase At1g68400	OS02G0267766 PROTEIN;LEUCINE-RICH REPEAT RECEPTOR-LIKE PROTEIN KINASE PXC1;NA;NA	Receptor	10.3389/fpls.2022.865132	>Ro02 Ro02:4557711..4559684 (+ strand) class=gene length=1974 ATGAATATTCTTCTCTCTACCTTCATCTTCTTCTTGTTCACACCCTCGTCTCTCTCTCTCTCTAACCCAAACCCAAACCCAGAAGAAACCGACGCCTTGCTCGCATTTAAAGCCTCCTCGGACCGCTCTAATTCCCTCGCCTCCTGGGTCAAATCGGCCGGCCCGTGCTCCGGGTCGTGGCTCGGCGTCACGTGCGACCCGAAGACCCGCCGGGTCACGAAGCTCGTGCTGGAGAATTTCAACCTCACCGGGTCGATTCAGCCTCTCACCCAACTCGACTACCTCAGCGTCCTCAGCCTCAAACACAACCTCCTCTCCTCCTCGCTCAACCTCTCCT…
SRO02_4535679	Ro02_G04483	LOC112173699	Network	Traditional phenotyping	LOB domain-containing protein 22	LOB DOMAIN-CONTAINING PROTEIN 27-RELATED;LOB DOMAIN-CONTAINING PROTEIN 4-RELATED;NA;NA	Defense Executors	10.4161/psb.22097	>Ro02 Ro02:4559735..4561910 (+ strand) class=gene length=2176 ATGGATCGATTGCTTTCAATTTCTTCAATGTATTACTACCATTTGATTCAGTATGTGTATGCCTATTGATTCTTGTACTAATTAATTTGGGGTCAGGGCATGGTGGTGGTCACTCAGGTTCTCCTTTAACAACCAGGACAAGTGTCTTTTTAATTCCCATCTTTCTCATGATTCATGACAGTGCCTAGTATGAAAAAGACTAATGAGTAAATCAAATTTGGTTTTGGTGGAGGAGAACAAATGCAATGTAACATATATAGCAGGCTCCCATTTTACAAGTCACTGTCACAAATATTTATCAGTATAACATTATTATTGGCCTGCAACATTTTTTGAG…
SRO02_4535679	Ro02_G04484	LOC112173700	Network	Traditional phenotyping	acyl-lipid (9-3)-desaturase	FATTY ACID DESATURASE 2;DELTA(8)-FATTY-ACID DESATURASE 2;DELTA(8)-FATTY-ACID DESATURASE 2;FATTY ACID DESATURASE 2	Not defense-related	-	>Ro02 Ro02:4562043..4564400 (- strand) class=gene length=2358 TAATTAATGACAAATGAGAATGAGAGAGAAGACGTGGGGGCACCAATGAGGTTCTGTGGCGCTTGTTCAGTCTCAGGCTCTGAGCCTGTACTAGTAGTCTAGTACTACTATCTAATCCTCCTCCTATACCTATTTCTTTCTCTCCTTAACCAAAACAACAAGTGTCAGACACAAAAACAGAGCACCAGTGTCACATTGAGGGAAAAATATCTGGGCTAACCAAACCATATTCTCTCATGACATAATTTATCACCATCAGAGATTATCCAGTCTCTTCCTTTTGTAACCCAGAAAAGGAAAGAGATAGTGTGAAAAAGCTCGAGTCTTTGCTCTCAGA…
SRO02_4535679	Ro02_G04485	LOC112173700	Network	Traditional phenotyping	acyl-lipid (9-3)-desaturase	-	Not defense-related	-	>Ro02 Ro02:4563638..4565401 (+ strand) class=gene length=1764 ATGAACCCATGCCTTATCAGAACACAGAACACCATAAACACTCAAACTGAACAACATTGCCACAGAAAAGAGCTGGAAATACACCCCACTTCCCTTGTTTTCGAACAAGCCCATTTTGGAAAACTCGTTGACGAGTTTTCTGTAGTCCTTGGATACCTCGGAGACTGTGTAGCCGTCGAGATAGTAGCCATTGAAGAACTGGTCCAGATGTTGCCAGGCCGAGCCGGGATGGTAGGCGACGAAGGCGTCTGTGACGTCTTGGCCGGCGAGATTGAACAATGGGAGCTCGCCGCCGGGGTGGGATTTGGCCCAATCGGAGACGTCGTAGATCTTGCCC…
SRO02_4535679	Ro02_G34941	LOC112170325	Network	Traditional phenotyping	UDP-sulfoquinovose synthase, chloroplastic	BNAA03G52320D PROTEIN;DTDP-D-GLUCOSE 4,6-DEHYDRATASE-RELATED;NA;NA	Not defense-related	-	>Ro02 Ro02:4565420..4567261 (+ strand) class=gene length=1842 ATGGCACATTTGCTTTCAACTTCGTATTCTGTAAAGTTCTCCTCTGGTTGCAAACCTTTGATCCAAGATTCGATAGTATTTCCCAAGTCTGTTAGTTTTCAGACATCCAAAACCCCATTTACAAGGCTCCTCTTGCAAGGGGAGAGGTCGCAAAGCAATTGCACAGTGCGTGCAACCACACTCTCTGCAAATCGGGAAGCCCCAAATGAACCGAGTCAGGGGATCCATCAGACTTGTAGTGAACCATCCAAGTCAAAGAGGGTCATGGTCATTGGAGGAGATGGCTACTGTGGTTGGGCCACAGCCCTTCACCTATCCAAGAAAGGTTATGAGGTTG…
SRO02_4535679	Ro02_G04488	LOC112170259	Network	Traditional phenotyping	ATP-dependent zinc metalloprotease FTSH 4, mitochondrial	METALLOPROTEASE M41 FTSH;ATP-DEPENDENT ZINC METALLOPROTEASE FTSH 4, MITOCHONDRIAL-LIKE;NA;NA	Defense Executors	doi: 10.1111/nph.18200	>Ro02 Ro02:4567554..4575444 (- strand) class=gene length=7891 TCTCTCTCTCTCTCTCTCTCTCTCTCCTCTCTATTTTTCCAAACCTCGCTCCTTCCCTCATTTCATTCCCACTTTATTCATCAATCAAACGCACCGTTTCTTCACCCTCCAAAGCTTTGAGATACAGATACAAAGAGACACAGGCTCAATAGAGCAGTCAAGGTCCGTAAGCTGCAAGGGATGGCCCTGAGACGCCTGCTCACTCAGGTTGGTTAAATTTCCAGCTGGGCTCCTATCAATTTCAGTTTTTTTTGTGCAATATTTCGATCCTATAGCGCCAAAGTTTGATTCTTTTAGCTGATCTCGAAAACCCTAATTCTTATATTTTGATTTGATT…
SRO02_4535679	Ro02_G04489	LOC112172453	Network	Traditional phenotyping	protein indeterminate-domain 7	PROTEIN INDETERMINATE-DOMAIN 7;SERINE/THREONINE-PROTEIN KINASE RIO;NA;NA	Not defense-related	-	>Ro02 Ro02:4577089..4580569 (- strand) class=gene length=3481 CTCTCTCTCTCTCTCTCTCTCTCTCTCTCTCTCATGCAAAATACACTTCTTCTTCTTCTTTGATATGAGATTCCAATCTGATATGATTCAAGGTTAATTAATTAATTTAGTTGAATTTTCTTCTTGAATGCAACCCACTAATTACCAGCAAGGTCTGTACTTTTTTTTTCCTTTAAATTCTAGCTAGCTACATATGCTCCTTCTTGTTCTTCATTTTTTGTGTGTTTCCTATCTAGCTGTTTGATTCTTGATTTTTTTTCAACCTTAGAGTAGATGCATCATCATCAAGAAGGGGTAGTACTGACCAGCTAATAAGGCAACAAACAAACAAAATTAT…
SRO02_4535679	Ro02_G04490	LOC112173301	Network	Traditional phenotyping	probable ADP,ATP carrier protein At5g56450	ADP,ATP CARRIER PROTEIN-RELATED;ADP,ATP CARRIER PROTEIN 1-RELATED-RELATED;NA;NA	Not defense-related	-	>Ro02 Ro02:4582768..4586594 (+ strand) class=gene length=3827 GAAAAAAAAAGGGTCACAAACCCACACAAGTATAAAAGCAGATGACAACTTTGTTCTCTCTGTCCGCTAGGAAAAGTAAACAGCACAAGATTAGCCAAACCCAAACCTCGTTTAGTTCAAGTATTTACATATTAAAGTTTGCTACTTTTTTTTTTTGGTTACAATTAAAGTTTGCTACTTTGAGCAGACAATTATCTCAAAAAAAAAAAATCTTTGATCCCTGAAGAAATTCTAAACTAGTGACCTCCCATTGCAGGGACTCAGAAACAAATAAAGATGAAGGTTTGTCGCTGCGAGAGACGAGCAATTAATTAATTGAGCAATAAGACGTGGCAGA…
SRO03_6110606
SRO03_6110606	Ro03_G31961	LOC112201682	Network	Traditional phenotyping	factor of DNA methylation 4	RIBONUCLEASE P SUBUNIT P38;NA;NA;NA	Defense Executors	10.1111/tpj.13252	>Ro03 Ro03:6057803..6061540 (- strand) class=gene length=3738 ATGGCCGACCAACAGATTCTCAAGCATCACGGGTTAGTATGGGCACCATTCCTTGGTTCTGTTATCAATACATTCACAAGCAACTAGCATGAGTTCAAACTGTTCAATTTTTTCTTTATTATTGTGACCATCATATTCCTTACAATGGGCTACTCCATTTGGGCCTTTGGCTGGTTCCAAGTCTGGACCCTTGACCTGGGTAGTCAATATTTTTTGAATTTTTATTACAAATAATACCTGAACATGATACATAAATTACAATTTGTGATAAAAATCCTATTTTTTTTAATCCTTACTTCCATTTTCCCTCTCACTCATCATTCATCAATAGTTCAAT…
SRO03_6110606	Ro03_G12866	LOC112201682	Network	Traditional phenotyping	factor of DNA methylation 4	RIBONUCLEASE P SUBUNIT P38;FACTOR OF DNA METHYLATION 4;NA;NA	Defense Executors	10.1111/tpj.13252	>Ro03 Ro03:6071935..6075778 (- strand) class=gene length=3844 ATGTCTCAAGATTCAGGGCTTAGAGCGTTGTATCACAATTCAGAAATAATGAATATTAGTGAGTCTAAGTTTTGTCTTAGTTAAATTTAAACGTTGTGATTCAATTTTGATTAGGTGGCCTTGTTGTTATATTGACATAATAGGAAAGCTGCAACACAATGCACGTGACTTCCTTGAGAAGGCATTGTCGGAGCAAGAAAAGGCATTCCTGGAGCAGGATGAAGCCTTGTTAAAATCCGAAGCTCAGAAGAAAGATTTGAAGAAACAGCTTGAGGAGAGTGAAGCTCAGAACAATGAGCTTAAGAAGAAGCTTGAGCAGAGTGTTGCTCAGAATAAA…
SRO03_6110606	Ro03_G31994	LOC112163972	Network	Traditional phenotyping	intracellular protein transport protein uso1	-	Not defense-related	-	>Ro03 Ro03:6079665..6102884 (+ strand) class=gene length=23220 ATGAACGGTTCAGATTTAAAAGGTAATTCCTCTGCCAACTGACGTGTCTGTGATATCCACTCTGTAGCTTCCAGGTGTCTACTATGGTCCACAAGATCAGATGGAAAAGCTCCATATTTGATGATTCTGGCATCAACATTAATGTCATTCTCCAAATATTGAAGTACACACCAAGACAAAGACAAAGTTCAGACCTTGAACTTGAAATCCCACATTTTGATTTTGCAAGAACGCTTAAGTTGGGTTCTTTGCCCTTGTTTTCCGTGTAAGAAATACCACTTCTTTCGTTCTTTCTTGTTTTGGCAGATTGATATGTTATTGTGCATTTAAGCTGTT…
SRO03_6110606	Ro03_G16215	LOC112171917	Network	Traditional phenotyping	-	-	-	-	>Ro03 Ro03:6103429..6106557 (- strand) class=gene length=3129 ATGGAGGTGCAGACCTTGCAGTCCGTGCTGAATATGTATCGTGAATACCGTGTCGCTTTGAAGATGTTAATGGGTGAACATCAAAACAGAATCCAAGCCTTTGGTGAAGGTAAAGCTCAGATTGTTCTAGCTTGTATATAATGAAACTTTCAACTTATTTATTTGCCATTCTAGTTTGATTAGATTCTGTGGTAGCTAGCTTACTTTGTCTTCACCATTTACTTCATGTTGTTAGAAACACGAAAAGTGCAATTGGAAGTGCAACAAGCTGAAAGTGAGTTCACCAATTTGTTAGAGGATCAAGAGATACCGACATTGCAATCGGAAGTACTATGGA…
SRO03_6110606	Ro03_G31993	LOC112202771	Network	Traditional phenotyping	mitotic spindle assembly checkpoint protein MAD1	-	Not defense-related	-	>Ro03 Ro03:6102978..6104615 (+ strand) class=gene length=1638 ATGGCCTTCAATGAGCTGAACATCTTGGAAGCAGAGCTAAATGAGGTCCGGATGGACTTGTCCAAGTCCCGGGCTGAGTTGGAACTAGGCAAGAAGTTGAGGGAGACTGAGAGGATGGAACTGACTAAGAAGCTTAACAAGGATTTTAACAAGTTTGGAACAGAGATAAAGGAGATCAGAAAGGAGTTGTCTGACTTGGAGAAGATCCACAAGAAGCACATCCAAGAAAATGAGAATGCATATTGTGCAGGGTACCTGACTGGATGGTTCAAGGAGCCTCATGCCTATATGCCCCTACCAAGCCATGAGGCCAAGGAAGTGACACTTCCAGATCAAA…
SRO03_6110606	Ro03_G31995	-	Network	Traditional phenotyping	-	-	-	-	>Ro03 Ro03:6108437..6109178 (+ strand) class=gene length=742 ATGCAAAACCAACTAGTTACAAATTTAGCAAGTTACAAAATTTAAACTAGGAGACCTGTATACGTGAAACTAAAATGTGATTTACTTAAAAGCTAAAAAGTGAATGTTAGCAACATTTTGACATTTTCATTCCAACAGTAAGCCTATTGGTTAGGCCATTAGGGTTGATATGGCACTTCAACCTTGAGATCTTTAGTTCAAATTGCTACTATTCAGTATTCCACAATTGCCAAAGGAAACAGTAGCTGAGCTGTTGGATGCACCTCTCAAAATTTTCACTTCTTTTGCGAGGTTGATATGTTCTATCAAGATTTACATACAATCTTTGAGTTTCTGAA…
SRO03_6110606	Ro03_G16216	LOC112202778	Network	Traditional phenotyping	-	-	-	-	>Ro03 Ro03:6109242..6110636 (- strand) class=gene length=1395 ATGAATCTGATGGAGCTGCAGAGCAGATTTTGTGATCTTCGTGAAGCTTTTGCTGTAGCTTTGGGTAAACATAAAGAGAGAATCCTAGGTTATTTAGAAGGTAAGCTCATGATCTTTTTTTTCTTTTTTGGGTTAGACTTCGGTAACTGCTCAGATGAATTGTTTCTTGATTCGTACTGTGTAATTAATGACTTCAAATCTTTATTTCTTGTTTTAGTTTGATTTCTGTGGGATCTATCTAGCTTATTTACTTCATCTCTAACTCATGTTATTAGAAATTCGAAAACTTCAATTGGAAGTGGAACAAGATAGAAGTGAGACCATGAGCAAAACAAGG…
SRO03_6110606	Ro03_G16218	LOC112202769	Network	Traditional phenotyping	probable serine/threonine-protein kinase kinX	-	Signalling Cascades	DOI: 10.1094/MPMI-21-5-0507	>Ro03 Ro03:6109233..6124643 (+ strand) class=gene length=15411 ATGGATGGTTTAAGGACCCTCATGCCCATGTTGTCTTGCCATGTCATGAGGCCGAGGAGGATACTCCTGCAGATCATGAGCAAAATGCTGCAGACACACATGAGCCTCTGGAGGCTACATCTCGATGCTGTTAGTAAAATCATAGGACCCATCATTTGTACCAGTTTAGGGATTGTGATTCTGTTAGTTAAATAAGCATTTCCATCCTGCAACAGATTAACACTGAAAAAAAAAAACACAGAAAGAAGCTAGCAAATTGACTGATAGCTCAAGCATACACAAACAAAATCTCCTAAAGCATTCAATCCACAAGGCCAAGAAAAGCAGATTTTAAAA…
SRO03_6110606	Ro03_G16220	-	Network	Traditional phenotyping	-	-	-	-	>Ro03 Ro03:6124898..6125549 (- strand) class=gene length=652 ATGGAGCGCGAGTATCGTGAGACCCTCGCAGCTTACAACAAGTTACAGCGCGAACATCACCAGTATACTACTTACTATCAACAAGGTCATTAATCTAAATCCAGATTCCATGTAAATCAAATGAATGAATTAAACGATTTTCGATTTACTAAGGTTTAGTTTACTTCATTTTTTTCATGTTGTTAGAAGCACGAAAACTTCAACAAACTTCAAGTGACTGCCGCGAAATGTGGTTCTTAGAGAATCATGTGAAACCCAATCTATTTCTATTGGAAGCTGAACGGAAAACGCTTCAGCAGCGGGTGCAACAACAAATCCAGCAAATGGCATGTTATCAA…
SRO03_6110606	Ro03_G16221	LOC112202775	Network	Traditional phenotyping	-	-	-	-	>Ro03 Ro03:6127272..6128626 (+ strand) class=gene length=1355 ATGGCTCCTGGCAAGGCAGCTCAATTTTCTCGGAAATCAACCGGCGGTAAATTTCCCAAGAAGCGGCTCGGCACCATGGTAAAGCTTCCTCCTTTCCCTTTTTCTTTGAGCAATTTCTCTGTTTGTTACATAATCCCATCAATCTCATGTTTGTTGTGTCCTCAAAGCCTGATAGGAAAACAGCAAATCCACCACAGGTTGATGGTCCAAGAAGCTCTGTGATGGCCCCACCACCCAAACCCCAAACCCCAGTGGTAAATGGTACTGAAGTCCCAGCATTTTTTAGTGGAGGACTAGTAAGCCCTGTAAATCTGAGAGCTGGGCTCTCCCAGCATTG…
SRO03_6110606	Ro03_G16222	-	Network	Traditional phenotyping	-	-	-	-	>Ro03 Ro03:6128861..6129709 (- strand) class=gene length=849 ATGGACATGGATATGATCAAAGCTTGTCAAGAAGGTAACAAGGCTCAGACTGTTAATTTTCAGCTGCATTCAATGAGTTAATTCATTTAGTTCCTGTCCCTTAATTTATAGTGTGGTAGCTAACTTATTTTACTTCATGAAAATGTTGTTAGAAGCACGAAAAGTGCAACAAGCTGTGAGTGAGATGAGGATGCTGATAGAGGATCAAGAGATACCCGAATCACAATTGGAAGCTCGAAAGAAACATCTTGAGCTGCGTGTGCAACGACATTGCCAGAAGATAGTACGTAGTCGGTCCATATATTAAATTTAAGGCTCTAGATGTGGTGTTATACTGT…
SRO03_6110606	Ro03_G16225	LOC112201806	Network	Traditional phenotyping	factor of DNA methylation 4	RIBONUCLEASE P SUBUNIT P38;RIBONUCLEASE P SUBUNIT P38;RIBONUCLEASE P SUBUNIT P38;RIBONUCLEASE P SUBUNIT P38	Defense Executors	doi: 10.1111/tpj.13252	>Ro03 Ro03:6130241..6152554 (- strand) class=gene length=22314 ATAAATTCATCCAAATTTCCCAACAATTTCTGAAATCTATTTTCCTCTTTTTCTCCAGGTTAGTCAATACTTGTGGGCCATGAGAGAGACACGTGGAGACAGGAGAATGGATATCCTATTTGGCAGTTTTGATCAGGTACTCCTGCCAGATAGCATCTCCATTCTCAAGCCTCCGCGTGTTTCTTCCATGGCCCACAAGATCAGAGCGATTGGGACACGCGACACCCCACTACTAGTCTTTCTAAATTCCACTATCAACATCAGGTCCCTTGATCGAGTAGACTTCCCAGCCATAACTAAAATCAGACCCTTACGGTGGCGAGTAGGCTTTCAATT…
SRO04_14146782
SRO04_14146782	Ro04_G36578	LOC112196465	Network	Traditional phenotyping	pentatricopeptide repeat-containing protein At4g14050, mitochondrial	REPEAT-CONTAINING PROTEIN, PUTATIVE-RELATED;OS11G0661000 PROTEIN;OS11G0661000 PROTEIN;REPEAT-CONTAINING PROTEIN, PUTATIVE-RELATED	Not defense-related	-	>Ro04 Ro04:14098157..14101415 (- strand) class=gene length=3259 ATGTTTGAGCTGGAACGCTTGGAGCCAGACCATTTTGTGTTTGCTAGCGTCGTCAAGGCTTGCTCTAGCCTAGGAGCTATTAGGCAAGGCAAGCAAGTGCATGCCCGCTTTTTGTTATCGCCGTTTTGTGAGGATGATATCGTTAAGTCGTCTCTGGTTGACATGTATGCCAAATGTGGATTACCCGATGATGCTCGTGCAGTTTTTGATTCAATTTCAAAGACAAGTGTGGTTTCTTGGACTGCTCTGATTTCTGGATATGCCAGAGGTGGAAGGAAGTCGGATGCTTTTGAAATGTTTGAGAAGCTACCGGCTAAGAATTTGTTTTCGTGGAC…
SRO04_14146782	Ro04_G21698	-	Network	Traditional phenotyping	-	PROTEIN FAR1-RELATED SEQUENCE 10-RELATED;OS02G0262500 PROTEIN;NA;NA	Defense Executors	10.1105/tpc.18.00991	>Ro04 Ro04:14105876..14108992 (+ strand) class=gene length=3117 ATGCAGTTATACATGGAGAATGACGATGTGGGGCTTCGATACAGCGACTGTGCGTACTACTGTTCCTACTCATCAGATGAAGATGACTCAGAGGATGATTCGTTTGTCGGAGTGTTTGAGGATTGTCCCGAGGACACACCAATGCATGACTACATAGGCAGCGACAGATGGACGAAAGCTGGGTATACACCAAGCGCTGACCCAAAACGTTCACCAAACCGAGAGGATCAAAGTAAGGAGGATGCAAGGTCAGAAGATTGGTGTGGTTATGTACGTTTTAATGGGAAGAATATTAAAAAACTATGCTTGAAGGACTTCGATGGCGTTGGTTTTAC…
SRO04_14146782	Ro04_G21699	-	Network	Traditional phenotyping	-	SENTRIN/SUMO-SPECIFIC PROTEASE;OS02G0479700 PROTEIN;NA;NA	Not defense-related	-	>Ro04 Ro04:14111058..14116092 (- strand) class=gene length=5035 ATGGGGGGGGAGGGAGGGGGTGTGTGGCTCATGGGCCCCAAAGCCCGAATGAATGTGCATGGGGCCGAAAGCCGAAATGAGTATGAGAACTACTCGAACATGTGGTCCCAAGGAAGGATAGTGTATGAAATATAGATTGAATAGCCCTTGCATCAGAAGTTTTGGGTATTAAAAAATTATTGGGTGTTTATTTCGTAGAATGGTATAGGTGGTGCATGCTGTTTGAGACAATCATGAAACAATAAATTTGAAAAGCTTAGGCCCAACATGTATTTACAGGGCGTACATATTGATTTAGGGCCAATATATGGGCTCGGATGATGGACAATGAACAC…
SRO04_14146782	Ro04_G36576	-	Network	Traditional phenotyping	-	-	-	-	>Ro04 Ro04:14119431..14120525 (+ strand) class=gene length=1095 ATGTCAACCACCGATCCCCCCTTGTTCCAAGATCGGAGGCCTATATGCAGAATATGTGACAAGGTGATGCACATCCGGGTCTGCAAACAACAAAGATACAAAGACAGACCCTACTGGCGCTGCGCCGTCCCAACCGGGGTATTGCTACAATTTACATATCTCGTCTGCACTCGTCTTCAGGGTTTGGTCTATTGTTGTCGTATTGTTACCTTAATTGCTCAATAATCATATGCAAAATCTTATGAATACTACTTATATGTCTATTTCCTACTTTTCCATTATAGCATGCTGAGCCAAGCTACCTTCCTAAAACTGTGCCGTCTAGTAATCAGCAA…
SRO04_14146782	Ro04_G21700	-	Network	Traditional phenotyping	-	-	-	-	>Ro04 Ro04:14120084..14120472 (- strand) class=gene length=389 ATGAATCGTAACTCGGAGTCTCCCACTCTGCAATCAACATATCTGTCCAGAAATCTTCCGTCTCCTCTTCATTGGACCAATGCGACTTCAAATCAGGCCGATTGCCTACAACAATGCGTGGAGGTTCGGTTAGCTGCTCCGGAAACAGCTGGTCTGCCCAGTTAAAACTGCTGCAGTATGGTTGTCCCTGGACATCAAAACAGAAAGAGAGGTTGGAAACAGTTTAGGTGGTCTACTTGAAGGAGGGACTTTCGCATAAATGGTAATAAGATGGAAGCACAAGATGGGGCTCCCACAAGATGAAGGAATATGCCGAGAAAAAATCAATATTTCTTA…
SRO04_14146782	Ro04_G21701	-	Network	Traditional phenotyping	-	-	-	-	>Ro04 Ro04:14124384..14126108 (- strand) class=gene length=1725 ATGATCTATTGGGAAGTTCCTCGGTTTGCCGTAATCGGCACCGTCGGACTTGGACAAGAAGGGGACAAGGTCTGATCGTGTTTTATCTCCTTATGCAGTTTCGCAAGTTTTTCAGTACCCATCCAACATGATCCACTACAGTTATTGATCTCTTTTAACATTGTGCCTTTTATATTTTATATGAATATATAACGTATTTTCCTTCCACAAAATATGAAACCATCGCAGACTGTGCCCTTTGATTTCGCCGAAGAACACTTGTATGGGCTCGGCAGCCATACAATTAAATTTTATGTTGGGGGCCTCCGAAAATCCATATGGAGGGTCACCCTAGT…
SRO04_14146782	Ro04_G21702	-	Network	Traditional phenotyping	-	B3 DOMAIN-CONTAINING;B3 DOMAIN-CONTAINING;B3 DOMAIN-CONTAINING PROTEIN OS11G0625400-RELATED;B3 DOMAIN-CONTAINING PROTEIN OS11G0625400-RELATED	Not defense-related	-	>Ro04 Ro04:14131379..14134567 (+ strand) class=gene length=3189 ATGTTTGACCACGCAGGATACTTGGCCATGGATGCTAATCTGGATGATCAACTCCCTTCCTTTTTTATAGTCGTTAAGAAGCACGGAGACAACTACGACTTCATGGTAAGTGAATGCTTGAGGGTATCCTTTAGGGAGTTGGGATGTTCACATGTATGGGACATTAATTTATTATCAACTTAGTTGATTAGGATAACCAGAAATGGTGTGCAGTTTTAGTAAGATATTGGTATCATGTATTGTTGACTAATTTCTACAATTTGTATCGTTTTATCGTTTTATATTTAAATGTTTTATTAAACACATAATATGCATAAATAACTATGCAAATCTCA…
SRO04_14146782	Ro04_G21703	-	Network	Traditional phenotyping	-	-	-	-	>Ro04 Ro04:14135044..14136367 (+ strand) class=gene length=1324 ATGAGTGGTGAAGGCAACTCAACTGTCGTTGGTGATGATTATGATGAAGTGTGGACTCCCCGATCAGCACAAGATCTCAGAAGGTTCATGGCCGGTGGTGTGGAATCTGAACATATGGAACTTGGTAAGAAGGGTAAGGGGGTGCGAACGCCAAAAATAAAGGTTGGAGTTAAAAGTAAAACGACAACCAAGCTGTCTACCAATTGTGAAGAGATGCACCCTCACATAGAGCACGAGGTTGATAAAGGGTTTGAGGCAGGATTTGAAATGTTCAAGAAGTATGCTAACCATGTTGATCCGACTGGAGGATGGGGCAATGTAACTATAGACACTGT…
SRO04_14146782	Ro04_G21704	-	Network	Traditional phenotyping	-	-	-	-	>Ro04 Ro04:14137607..14139023 (+ strand) class=gene length=1417 ATGGAGAATGATGCAGGTGATTCCACAATCCGTAAGGGGATGTGTAATGAAGAAGAATGTGATGACGCTGGTAGGGGAAAAATGCGCAGGATTGATTTTCCACAACAATCCAACTGCCCAGAACGAAGCGAAGGATATGAGGGCAATTGGGAGATTATAATGCCCCCGACCGGAATTAGTGTGGTTCTGCCGGATATTGAATACAAGTGCGAGTTTGTTGAAGTGCCTATGAATGTACCAGCACCCTATGTTGCTGACTTCACGCCGACTGGAGTGGTGGGTAGTTGTACATACGTTGTTAATCATTTGTAAACATAATTGCAAAAAGGCCTAAT…
SRO04_14146782	Ro04_G21705	-	Network	Traditional phenotyping	-	-	-	-	>Ro04 Ro04:14141283..14142572 (- strand) class=gene length=1290 ATGTTCTGCGAGTTTAGTGTTTCCCGTTGGGACATGTCTTGCCTATCCCCATCTCAGTGCCTGACGAAGGAGGTATGTATGGCCAACAACTTTGGTTTTCAAGTGTTTCTTAATTTTACATAGCTTCTGCTCCTAACACACTATACATTTAATTACATTAATTGTTGACATTGTACCCAGGTCATCAACATTTCAGCAGCATACCTGTTTGATTATGATTGTGATTGTTGGTTCCTTCCATCAACCTTCTCGGTATTATATGGACCCCACATTGCACACTAGAGTTAACCGGTTTTACTGTATTACCACTAATTTATTCCTTGTACACACTGACA…
SRO04_14146782	Ro04_G21706	-	Network	Traditional phenotyping	-	OS07G0283600 PROTEIN-RELATED;NA;NA;NA	Not defense-related	-	>Ro04 Ro04:14144314..14145934 (- strand) class=gene length=1621 GATGCCGGGCAACAAACTACATCATTAGACGGGATAAAAAGCGCTAGAGAGAAGTTTTTAGTGGAGCATAAATCGAACAGAAGTTGTGGTCGCCGTTTATTGGACATGTAACTATACAACATTATATGATTTGGCCTTATATTTTTTCCATCCATGTAACTTTGGTTTACATTTACATGTCAGGGCAACCTCACCGTCAGATCGGAAGCGCAAGAACCAAAGTGAGTTTGTCGACAACAAGGTGTGGCCCATCATTATGTGGAATATGAAATATATTACAAATCTTGCATCCTACTTTGCATTGAATACATTAATTTTGTTGCATTGAATTAATG…
SRO04_14146782	Ro04_G21707	LOC112179978	Network	Traditional phenotyping	-	LONG-CHAIN-FATTY-ACID COA LIGASE (AMP-FORMING);LONG-CHAIN-FATTY-ACID COA LIGASE (AMP-FORMING);ACYL-ACTIVATING ENZYME 16, CHLOROPLASTIC-RELATED;ACYL-ACTIVATING ENZYME 16, CHLOROPLASTIC-RELATED	Not defense-related	-	>Ro04 Ro04:14152141..14177094 (- strand) class=gene length=24954 AGACCCAGAAACGCAGCTATGCTCGGAGCTCTGCTAAACCCACTTTCCGCTGTTTCTTCTTCGCCTCTCTCTGCAAATCAAATGGCCACCATTTCTTTAGTGCCCAAGTTCATCTTGGGCGGCTCTTCTGATTGTGGGCAAGCCCTTCAATGTCTCTTCTTTTGCTACAAATTCAGAAGCACAAAAGCCTTTCATCATAGACCATGCCATGGAAGGATAGCTGGGTTTCCTCTGAGTCGTGGCTTTCGAGTCTTTTGCCAATCAAAGGTGGTTCTTCAACACCCTTTACAGAATTCTATAGGTTTTCAACTTTTCATTGACAATGGAATTGTTA…
SRO04_14146782	Ro04_G21708	-	Network	Traditional phenotyping	-	-	-	-	>Ro04 Ro04:14178685..14181049 (- strand) class=gene length=2365 GAAATTGAAGCAGGCAGTTGGGAGCTTAGCTCAGAAGGACCGATTTTACCGACTTTTGATGAGATTAAATCGATTGCAGCTCAAGTGGAGGTAATCAGGTAGAGAAAGATACCAAGAATTTGTAATGTTTTTGGAAGAAAATTAGACCTCCATGGTTGGAGAAGTTAATTATTGATGAGGTTTCACATTGATATAGGGGTGTGACATTTTTCTTTCAAATAAGTCACTTTGCCCCAAGGTTATATCAACCATATTTTATCAATGAAATTCTCTATTTCAATAAAAAAAAAACTATCCACTACTCTTGTACACATTACAATTAATTGCTTATACCT…
SRO04_14146782	Ro04_G21709	LOC18793604	Network	Traditional phenotyping	zinc finger BED domain-containing protein RICESLEEPER 2	-	Defense Executors	10.1007/s41348-021-00470-x	>Ro04 Ro04:14182745..14185112 (- strand) class=gene length=2368 ATGGCATCTTCACAAGTCACAACTAATGGTGATGCTGAAAACATAGAGAATCATATCAACAGATAATCCAAGCAGCAGTATACCAATTGAGGATCAGAACAACTCAACAACAACAGGTACAAATGTGACTGGTGTAAACCGTGCGGGGTTCAAAAGACCACCAAAATCTGTTGTATGGGATCATTTTGAAAAGATAACTACTCTTGGTAAAAGTAAAGCTGTGTGCAACCATTGTAAGGCCGCATTAGTTGCAGAAAAGAATAGTGGGACTAGACATTTACTTGATCATATGAAGTCTTGTCTTTACAAGAAACAAAGAAAATTAGATCAGTCAA…
SRO04_14146782	Ro04_G21710	LOC112200350	Network	Traditional phenotyping	probable glucan endo-1,3-beta-glucosidase A6	GLUCAN ENDO-1,3-BETA-GLUCOSIDASE BG1-RELATED-RELATED;GLUCAN ENDO-1,3-BETA-GLUCOSIDASE A6-RELATED;NA;NA	Defense Executors	10.3390/plants11091119	>Ro04 Ro04:14192727..14194200 (- strand) class=gene length=1474 AGTTCTCTGCAGCTAAACACATCAAAGTATATGATCAAAGCACCAACAGATCAAATGGCACCCTTGGCTTTCTTTCTGCTTTTCCCTCTCCTTGGTCTTTCAGGTATGTTTGTCAGAACCCATCAATCACTTTGCTATGTACGGAATTTTCGCTTGTCATCAATATGTACATGTGATTTACGATCCAATGCAGAATTATGTTCAATTAAAGAGGTCTTAATTCACAACTTGACAAAGAAATATATCACATAACTAGCGAGAGAATGTTACGTTGCTATCTATATATATTATGTATATGGGTCTTTTGATGTTTCCACTAACGATCCTCTTTATTT…
SRO05_13334757
SRO05_13334757	Ro05_G27432	-	Network/GWAS	Traditional phenotyping	-	-	-	-	>Ro05 Ro05:13289750..13290769 (+ strand) class=gene length=1020 ATGACTATATTGCGTGGAATGCTGTAAGCCCTGTCACGTACTGTACCAACTTTTAATGTGGAATATATCAAATATTCAAATGCATGCTGAACATATATATATATATATATATATATCATCAGATCATTTAGATCATATATCAGATCATTCATATTCACATCTATATATATGTCCCGAACATTATTCACATCTTAATTTTTGGTCCATATTTCCACTTGCAAACTTTCATATGCACAAGTAGTCACAAGTACGTCTTATTGTTGTGCAGAATTAATCTCGGATTCAAAGTCCTGAAAGAAACTCATCAAACTGCTTACCAACTCGGTCATATCCAG…
SRO05_13334757	Ro05_G27433	LOC112179766	Network/GWAS	Traditional phenotyping	UV-B-induced protein At3g17800, chloroplastic	OSJNBA0093F12.3 PROTEIN;EXPRESSED PROTEIN;NA;NA	Defense Executors	10.1038/s41598-017-18600-7	>Ro05 Ro05:13282323..13286891 (- strand) class=gene length=4569 ATATTTGAAGATGCAAATAAAATCTCTAAGAAAACAAAAAACAAACTGCTTTAACCACCAAGACTTAGGGCTGTCAATCACAACTCTCTCTCTCTCTTCTCAGAGCCATAGGGCCTCAAAATGCAGGTTTCAGGTGTTATCGGCGACGTTTCACTGCTAATTCCCTCAGGCGGTGGTCTAAGGTCGCCGGAATTCAGACACTTCCACACCCACATCCATTCACACACGCTCTCTGATTCCAAGTCGTTTCTTTCTGGTGGTTTCTTCAGAGTAAGCTCTCATCCACTCATTAATATTATGCTCGTGTGCTTCTTAATTTTGAAGAGTTCCCCATA…
SRO05_13334757	Ro05_G30942	LOC112176372	Network/GWAS	Traditional phenotyping	probable disease resistance protein At4g27220	-;NB-ARC DOMAIN DISEASE RESISTANCE PROTEIN;NA;NA	Receptor	10.1093/jxb/ern045	>Ro05 Ro05:13290876..13292315 (- strand) class=gene length=1440 ATGTTGGATGTGAGTGGCGATTATTCAGTGGGTGAAGGTATCGTCAGAATTCCATCTGAAGTGATATCAAAATTGCATAAATTAGAAGAACTATGCTTGCAATGTGATTTTTGGGACTGGGGAAGTAAAGTTGCAGGAGAAGGAGAAACAACTAATGCTCGCTTTGATGAGGTTATTGGCTTATCAAATTTGAACAGTTTGAAGGTTTGCATATCTGATGCAAATTGCATCCCTAAAAAGGTTAAGGTCGATTTGAATTGGGTTTACTTTGATATATGTATCGGCAGAGACAAAAGCTCCAGAAATATTATCAGAGATCACATACTTGGTCAAAT…
SRO05_13334757	Ro05_G17794	LOC112175928	Network/GWAS	Traditional phenotyping	U-box domain-containing protein 32	L-TYPE LECTIN-DOMAIN CONTAINING RECEPTOR KINASE S.5-RELATED;-;NA;NA	Receptor	10.1105/tpc.106.040998	>Ro05 Ro05:13314076..13314621 (- strand) class=gene length=546 ATGGCAGATTTAGACAAGCACCTATTCTCCGGACCGGAAAATGCAACCCTAGGATGGAGCGAGAGGTACAAGATCGTAACCGGAGTGGCTTCAACCTTATATTACCTCCACACTGCATGCAAATTCAAAGTAGTCCACAAAAACATCAAGGCCAGCAACATAATGCTCGACTCCGACTTCAACGCGCGTCTCGGCGACTTCGGCCTTGCACACGCCATGGACAACAAGAAAACCTCGTACGCTGAACTGGGACCTGTCCCAGGCACAATGGGATACCCTGCTCCCAAGTTGATCCACACCGGAAAAACCACGTGCGAGACGGATGTGTACGGGTTC…
SRO05_13334757	Ro05_G17793	LOC112175928	Network/GWAS	Traditional phenotyping	U-box domain-containing protein 32	PLANT BROAD-SPECTRUM MILDEW RESISTANCE PROTEIN RPW8;PLANT BROAD-SPECTRUM MILDEW RESISTANCE PROTEIN RPW8;NA;NA	Receptor	10.1126/science.291.5501.118	>Ro05 Ro05:13333667..13334834 (- strand) class=gene length=1168 ATGGTTGCGAGTTGCGACGACCAACTTAATGAGTTGAACAGGTCTCTTGATAGACTGTTAGACAACCTGCAGCTGCAGCAAGCAAGGGATGTGAAGGAGATATTGAAATTGTCAAGGCAAACCCGTGACGATCTTGATGAAATGAAAGGATTGTTGAAGATGATACTGCAGCAGATCAATGATCCTGAAATGATGGGTCTAGTGAAGAAGTTACTGGAGCAGAATGCAGGGGACTCAACGGAGACCTCGACCTCAGCTTCTGGAAGTAATACAGAAACAGAAGGGAACGAAGAGGCAGAAGGTGAATTTCTTGGAATTTCATTCTCAAATTGGCA…
SRO05_13334757	Ro05_G30943	-	Network/GWAS	Traditional phenotyping	-	BNAC03G26750D PROTEIN;-;NA;NA	Not defense-related	-	>Ro05 Ro05:13341590..13341991 (+ strand) class=gene length=402 ATGGGCACTTGGAATGATGTTCTTATTGCTTCTCTCTTTGAACGTGCTATTCAACATAAGGTATTGAGTATTTCGTTGAGTTTAACTCCGTCTATGGATCGGTTAGTGTGGAGCTTGGAAAAGAAAGGGCAGTTTTCTGTGCGTATTGGATACAGACTTGCGTTCATTAACTCACATGGTCCTTTGCTTCCTTCAACTTCAGCTCCATCTCCTTCTTTTTGGAAGAAGCTTTGGCACGCTAAAGTCCCTAGGAAGGTCAGAGTATGCTTGTGGAAAGCGTGTCGGAATATATTGCCTACTAGGTCTCGTCCACTTTCTCGGCATGTTCCGATTATT…
SRO05_13334757	Ro05_G30944	-	Network/GWAS	Traditional phenotyping	-	BNAC02G40300D PROTEIN;NA;NA;NA	Not defense-related	-	>Ro05 Ro05:13342272..13342529 (+ strand) class=gene length=258 AATCGTAGATTGGTTCCTTGGACGCCTCCTTCCCCGGGGTGGATCAAAGCAAATATTGATGGTGCTTATAATGCACATTCTAATACAGGAGGGGCAGGTGTGGTTATGTGTGATCATACAGGTTCTATTGTGGGTGGTTTCTGTAGCCCTCTATCTAATGTTGCTTCACCAGAGTTGGCTGAAGCTATGGTAGGTCGACTAGCTTGCTCTTTTGCTGTGGAGCATAGACTATCACCGCTCATCTTTATATCCGACTGA
SRO05_13334757	Ro05_G17792	LOC121050722	Network/GWAS	Traditional phenotyping	protein DA1-like	PROTEIN DA1-LIKE ISOFORM X1;PROTEIN DA1-RELATED 2;NA;NA	Not defense-related	-	>Ro05 Ro05:13343073..13347785 (+ strand) class=gene length=4713 ATGAAGCTGAAGGGAGGATCACGGGATTCTGGGCTGGAATTTCAGCAGCGACGGCGACGGAAGAGCAGCGGTATGGGTTGGGTGCACAGCAGCGGTGACGGCGACGGCGAGATGAGAGGAAGGAGAGCAGCTGCGGTGCCGACACGGTGGAGGAGATGAATCGTGCACGGGCTCAAGATGGATTTGATTGAACTGCAATTGTCAGCTGTTATTAATTGTTTGTGATTGATTAATTGTGATGGTGATTGTGTTGATTGATTGTAATTATGCAGGAAATGTAAATGGTGATGGATGGGTATGAAATGGTGGAGGTCGTGATGGTGCTGGTAACGGGA…
SRO05_13334757	Ro05_G17791	LOC112175928	Network/GWAS	Traditional phenotyping	U-box domain-containing protein 32	-	Defense Executors	10.1105/tpc.106.040998	>Ro05 Ro05:13351881..13357043 (- strand) class=gene length=5163 ATGCGTCTTCATCTGCATCTGTGTTTTCTAAGCTTTCGATCTCTCCTGCGTGTTCCGGTTTCTCATAGTGGACTCTTTCTCTCTCTGTATTCTCAAATTTCCTGCTGTTCTCTGCCATGTTCTCTCTTTCTTTCACGGCCTCTTGCTCTTGGCCCTTCGCTCCCTTCTCCAGCGCAATTTCGCAAAGCGAAGTTTCGGATCCGAGGTTTGTACCTTGATTTTAGTATTTTCTCACACCATTTCAGCCTTCTGTTGCAGTTTTAGTTATTTTGAATTTGATCGAGTCAATTTGATCGATCAACCAAGGTTATTAGTTTCGATTTGATTAGGTCAAT…
SRO05_13334757	Ro05_G30940	LOC112179396	Network/GWAS	Traditional phenotyping	phosphomevalonate kinase, peroxisomal	-	Signalling Cascades	10.1038/s41467-022-28150-w	>Ro05 Ro05:13358109..13360869 (- strand) class=gene length=2761 ATGACCCCACCGCACCACCGTCGTCTAAGAACCAGAAGCACAGCCACCATCCATGACCCAGCGGCATTGGACCCAGCCGCATCGTGTGTTCGACACTTCGCCGTCGTCCCATTTTCAATTCCCAAGATCCAGCCGCATCAGATATCATCAGTGAAGGATTGTGCATCTAGAATTGAAAATCAGTGAAGGATTTCGCATCTAATGAAGGACATTAGTGAAAGGATTTTGCATTTTTTCAAGCAATCAGATTCCAGGTAAATAGATGAAGTCCAACTAAATCATCCCCGTTATATTTGATATTATTGTTGGCATTTTGCTACTTGTTGTAATCTTAA…
SRO05_13334757	Ro05_G30941	LOC117623281	Network/GWAS	Traditional phenotyping	wall-associated receptor kinase-like 1	WALL-ASSOCIATED RECEPTOR KINASE-LIKE 21;WALL-ASSOCIATED RECEPTOR KINASE-LIKE 21;-;-	Receptor	10.1104/pp.20.00821	>Ro05 Ro05:13365296..13368158 (- strand) class=gene length=2863 ATGGCATCGCTTGTTCGACATATCATATCCATTGTATTATTATGGGCCATAAATAGTAGAGCAGCAGCATCAGCAGATCATGAGTTAGGGCCACCACCGATAGCAAAGCCGAATTGCACAGCGCATTGCGGAGGTGTGAGCATTCCATACCCTTTTGGAATTGGGCCGAAGAGTTCTTGCTACTTTGACGAATGGTTTCAAATAGACTGCCACAACTCCACCACCCCTATTTTGAGGCGCTCCAAACTCGAGGTGCTGGATATTTCCATACCCTCTTGGTATGGTTCTTATAGGCTTCGGGTTAAGAACCCGGTCACTTTCTTCAGCTGCAAGGG…
SRO05_13334757	Ro05_G17789	LOC101292506	Network/GWAS	Traditional phenotyping	transcription factor HBP-1a-like	G-BOX-BINDING FACTOR 3-RELATED;BZIP TRANSCRIPTION FACTOR FAMILY PROTEIN;NA;NA	Not defense-related	-	>Ro05 Ro05:13368997..13375920 (- strand) class=gene length=6924 ATGAGGTGTGCAGTAGCCCACCGTGAACGTGAAAAATTTTCTACTTGTATGGAAAATAAAAATAAAATTATTAGACAGAAAAACGAAAATCCTCTGGTCAGCGACACCGTGCGACCCTCCTCGCCAAATCGGCTCCGTGAACCCCCCAAATACAACCACTACCCAAACCCTAATCCCCAATTTCTGATCTCTCCCCTCTAATTCTTGTGTTTGGAAAGTTATTGCTTCGTTATTTTGCCCGAATCTTATACCAATTGAAGTTATTGCTCATCCTCTTCCTCCTCGATTCAGCTCCACTGCTGGTAGCACCGAATTCTCGCGCTTCATTTGCTTGA…
SRO05_13334757	Ro05_G17788	LOC18777405	Network/GWAS	Traditional phenotyping	ATP-dependent zinc metalloprotease FTSH 11, chloroplastic/mitochondrial	ATP-DEPENDENT ZINC METALLOPROTEASE YME1L1;METALLOPROTEASE M41 FTSH;NA;NA	Defense Executors	10.1111/nph.18200	>Ro05 Ro05:13378073..13388652 (+ strand) class=gene length=10580 AAAAAAAAAAAAAATCCTTTAGCAAAATTGTTAAAGGCAGAAGAAAACAAAAGGGAAGACCATCAAACTGTCACACCCAATTAGAACAGCCACAGACTAGAACCCGGCGCCAATTTCAATCCAAGATAAGGTTCTTCCTCTCTTCCCTCTAATCCTCTCTCTCACGACCAGTTTTGTGGCTCTCAAACTCTCTTCTACGCCCTTCTGTACAGAAGAGGGAGGGAGAGAGAGTGTGAAACAAGCCATTCTGATAAACCCTAAACAATGACTACTCTGCAAGCTTCGCTTATCCTTAACCTTCATCTCACTCCAACTCCTTCTTCTTCGTCTTCGT…
SRO06_24561982
SRO06_24561982	Ro06_G28731	LOC101294184	Network	Traditional phenotyping	calreticulin-3-like	CALRETICULIN AND CALNEXIN;CALRETICULIN-3;NA;NA	Defense Executors	10.4161/psb.20721	>Ro06 Ro06:24508553..24512556 (+ strand) class=gene length=4004 CTCAAGGAAAGAGAAGGGGAGACCATAAATTGAAGTCATCCAAGGGCATTGCCGAAATTAAATGGCAAAGTGTGGGCAACCTCTTCATTCCACTAATATAAGTAAAGCCAAACACACAATGACACAAATGCAATTGCAGCACTTCCCGCAAATGGCGAAGCAGCTTAACTGCAGGAGTTTGCTACTAACACTGTCCTTTCTTTCCTTTTGCTTTTATTCTTCTCTTTCAGAAATCATCTTTGAAGAGCGTTTTGAAGGTAACCCCATCCGTCCTTGTTTCTATCACTTGCGTTTTACTTAATTTCTCAGTAAGAAAATACATTATATGCTGCTTG…
SRO06_24561982	Ro06_G09243	LOC112192404	Network	Traditional phenotyping	ER membrane protein complex subunit 10	CHROMATIN COMPLEXES SUBUNIT BAP18-RELATED;BNAC04G29940D PROTEIN;NA;NA	Defense Executors	10.1016/j.molp.2017.07.001	>Ro06 Ro06:24512787..24517815 (- strand) class=gene length=5029 CGCTTCTTCAAGCTTCTCTTTGATCTGCTTTGACAACTCAAGTATCTCTGGTGTCTGCAATTGCAGCAGAACCAATAAATAGGTACTCAAGTCACTTTTGCCTATAACACAAAATAGATAAGACTGAATGAAAGATGGAACACCTGAGTAACCTCAGAGACAGAAATTGCAATAGCAGCTTTTGCATCATCATCCTCAAGGCGCTTGAGAGCTCTAGAAATTTTTCTATCACACTCAACAATGAGCCTATCTATTACATCCTCAAGGTCTCTGTCATAGTTATCAGTCCCTTGTTTTTTAGCTTCTTTGTATCTAGGAAGAGTTAAGCTTCACTA…
SRO06_24561982	Ro06_G09242	LOC112192404	Network	Traditional phenotyping	ER membrane protein complex subunit 10	OS03G0843500 PROTEIN;RNA-BINDING PROTEIN LUC7-RELATED;NA;NA	Defense Executors	10.1016/j.molp.2017.07.001	>Ro06 Ro06:24516192..24523150 (+ strand) class=gene length=6959 CTACCTTTCCATATTGTAGAGTACAAAACAATCAACCTCCTAACATATTAAACTCAGAACCAAAGAGACACTATTTTCCATATAACAATAAAACAGAATCAAATAGCATTGATTAATTGCCAAGAATCCATTTTAATGGCAACCAAAACCACTGCTTAACCTCAAATTGCAGCTCAAAATTTTCCGTTTTGTAAAAGTTTCTTAGCAAGCAAATAGAGCAAAGACGAAGCAACGAACCTGACCACCATGGCTCCATGACTTTAAGCGAGCACTGAAGGAACCAGCGGGAGAGAAATCAGAGTCCCCAAAGGCGTGGTGAAGCTCGAACTGGATCT…
SRO06_24561982	Ro06_G09241	LOC112195082	Network	Traditional phenotyping	protein TIC 20-II, chloroplastic	PROTEIN TIC 20-II, CHLOROPLASTIC;PROTEIN TIC 20-II, CHLOROPLASTIC;NA;NA	Not defense-related	-	>Ro06 Ro06:24531926..24532585 (- strand) class=gene length=660 ATGGCCTCCATACATGTCCTCCACGGCCTCTCGCCGACTACTCCCAAAACCCTAATCGTCCCCAAATATTCTTATCCTCCTTGTCCCTTTCCCTCGACCCACGCTGCCAGGTCGCTCTGTTTCCCTCACCAAAAGCAAAAGCTCAATCTCAATCTCAGATCCAAATCCAAATCCACCATCACTTGCTCCGGCTCGCCAACACCAGCCACAGATCGGTTAATCTCAGCCGTTTCTTACACTCTCCCTTTCTTCAATTCCCTCCAGTACGGTCGCTACCTGTTTTTCCAGTTCCCCAAATTGGGCCTCCTCTTCGAGCCACTACTTCCCTTGTTGGGC…
SRO06_24561982	Ro06_G28734	LOC101292134	Network	Traditional phenotyping	protein TIC 20-II, chloroplastic	T31J12.3 PROTEIN-RELATED;PROTEIN, PUTATIVE-RELATED;NA;NA	Not defense-related	-	>Ro06 Ro06:24533306..24535508 (- strand) class=gene length=2203 ATGGGATTGGGATTGGGATTGGAGGGTCCAAAATCCCTCCTCACTTTCTTCTTCCCACGCCTTGTTCTGCTTATCGCGGTGATCGGCGCTGGTGTCGGAGCCTCGCCGGCGTCCAAATCCCGCAGCGGAGGAGGAGGAAGCATCTACGATCACCTCCGGCAATATGGCTTACCCATCGGCCTCCTCCCCAAAGGCATCACGGAATATTCGCTCAATACCACCAGTGGCGAATTCCGCGTTTTTCTGGCTGCGCCATGCCACGCCAAGTTTGAGAACCAAGTCCGCTACGATTTCAATGTCTCGGGGACTCTCACTTTCGGCCGAATCGCCGATTT…
SRO06_24561982	Ro06_G09239	LOC112195080	Network	Traditional phenotyping	protein KRI1 homolog	ZINC FINGER, ZZ TYPE;NA;NA;NA	Defense Executors	10.1073/pnas.1524727113	>Ro06 Ro06:24536028..24539040 (- strand) class=gene length=3013 ATGGGTGGCATGCAGCTCTTCGATGGCGGGTGCAGCGACTCTGAAAACGATGATGCTCCAAATCTCAAAATCAATGAAGCGTACGCTCGCAGGTATGAGCACAACAAGAATCGGGAGGACCTCCATCGCTATGAGGAGTTGAAGAAGCGTGGTCTAGTAGACGACAAATCAGATCACTCAGGTTCAGACTCGTCCTCGGAGGACGACGACGTCGACGTTTTGGCAGCCAATTCCAAGAAGAAAGACTTGGAATTTTTTGATGCTATAATCAAGGTAAAAAATCGAGACCCTATCTTGAAAAACAAAGAGGTCGAGTTATTTAAATCTGAAGATAC…
SRO06_24561982	Ro06_G28738	-	Network	Traditional phenotyping	-	-	-	-	>Ro06 Ro06:24545683..24546002 (- strand) class=gene length=320 ATGTGTCACATTTTCTTTGTCTTTTCAACTGTACTTAAACTTACTGAAAGATTTAAGTACCCTTTTACCTTTGAGAGCTGTCATTGTAAAACGGAGAATTCTAGAGATGAAAATCTACTTACCAATAGGAAGAAATCTACTGCCAAAATGGAAGCTCCTGAGAACCATCCAAAGTTCCAAACAAAGAAGTGAAGAACAGTTCTCCTCAAAGTTTCCAAGAAACTACCAACTTGGAATATTTCTTCTTTCTGAGAAAGGGCAATAATACCAACCAACTTGGAAAATTTCAGATACCCTTAAATGCTGGCCCGCAATATTAA
SRO06_24561982	Ro06_G28735	LOC101291254	Network	Traditional phenotyping	thioredoxin F-type, chloroplastic-like	RING/FYVE/PHD ZINC FINGER SUPERFAMILY PROTEIN;HOMEODOMAIN-LIKE SUPERFAMILY PROTEIN;NA;NA	Signalling Cascades	10.1016/j.plantsci.2018.05.001	>Ro06 Ro06:24546221..24548037 (- strand) class=gene length=1817 ATGGGTTCAGAGTCGGAGGAAAATGCGAGGTGTGTTGCGTGTGATGGCGGTAATGAAAGTGGGAAATTGTTGGTGTGTGGTGAGAACGAATGCCCAGTTGGTATTCATGAGAGGTGTATGGTGGTGAAGCCTCAATTTGATGATGTGGGTAACTTCTACTGCCCTTATTGTGCATACAAGCGGATGGTTTGTTTGTGTAAGCAGAAAGGGAACAAGGTAGCCCTATCCGCTGTTAAATTGGCCGACTGGATTTCCAAAGCTGCAGCGGATTCATACAATGATGCAACAAGGCATGACTTTCAAAATGTTAAGGAACAGGAGCCCTTGCTAACACC…
SRO06_24561982	Ro06_G09236	LOC112191338	Network	Traditional phenotyping	thioredoxin F-type, chloroplastic	THIOREDOXIN;THIOREDOXIN F2, CHLOROPLASTIC;NA;NA	Signalling Cascades	10.1016/j.plantsci.2018.05.001	>Ro06 Ro06:24548573..24550857 (- strand) class=gene length=2285 TAGCAAGGTAGCTCTTCCCTTCATCCACAGATGGAGTTTGTGAAGTGACAAAAAGTAGAGAGAATATCCCAGTACAACCCACAAAACCAAAGGGTAAATCAGTCTTTCCAGAAGCACTCTCCTCGACCTCTTATTATTTGTTTCTGGCTGCTGCAACTGGAGTGCTCTCCATCACAGAAATGGCTCTTCTCCAGTCAGCCACACTCTGTCCTCGCTCCATTTGCTGCTCGTCTTCGCCGAGTGTCGCGAAGCATCCGATCATTTACTCAAATTCCAGTACCAGCTGTTTATTCCTTTCGAAGAGGAAGAGGAATGTTGTGGGGGGTTTCAGGAGG…
SRO06_24561982	Ro06_G09235	LOC112192394	Network	Traditional phenotyping	aspartic proteinase 36-like	ASPARTIC PEPTIDASE A1 FAMILY, ASPARTIC PEPTIDASE DOMAIN PROTEIN-RELATED;ASPARTIC PEPTIDASE A1 FAMILY, ASPARTIC PEPTIDASE DOMAIN PROTEIN-RELATED;ASPARTYL PROTEASES;ASPARTYL PROTEASES	Defense Executors	10.3390/biology10020075	>Ro06 Ro06:24553293..24556316 (+ strand) class=gene length=3024 ATGGAACCAATTATAAGAAGAAGATCGTCCTTAGTTGCGGTGGTGGTGCTTCTTTTGGCATTGGTTATTGTGAATGTGTCCGGTAACTTGGTGTTCTCGGTGAACCACAAGTTGAAGGGTCGAGAGGGAGGGTCGACGTTGAGTGAGTTTAAAGCCCATGATGATCGCCGTCACGCAAGAATTCTCGCCGCCGCCTCCGAGAATGCTGTGGATGTGGCATTGGGTGGCAATGGCCATCCTTCTGAAACTGGGTAATTAACTAACTAATTAATTCATCATCTCATCTCTAACAACCGTCGTTGCGTGCCATTATATATACAATATGCATATGTACG…
SRO06_24561982	Ro06_G28733	-	Network	Traditional phenotyping	-	PROTEIN, PUTATIVE (DUF2358)-RELATED;NA;NA;NA	Not defense-related	-	>Ro06 Ro06:24557012..24557644 (- strand) class=gene length=633 ATGAGCATGTTATCGACCAGTGTGCTAAGTATCAAGTGGACAATCAAAGGGAAGCCCAAGAACATTGTTGGTGGTTTAATTCTAGGAGGTGATGGAGATTTGACTATAAGGGTTAACTCCCAATTCACTCTGAACCAGATCAGTGGGCAGGTTACTCAACATGAAGAGTTCTGGGATTTATCAGCTTCTCCTATCATTGCACAAACCTACTTCTGGACGTCACGTCGTCTTTTCGCAACGATTGAGAGTGGAAAAGACTTGGCTGATGCTGTTAAAACTCTTTCCAGCCGCTTTCCAACAGAAAAACAGAACATGGACATTTTTCCAGACCCTTCT…
SRO06_24561982	Ro06_G09233	-	Network	Traditional phenotyping	-	PROTEIN, PUTATIVE (DUF2358)-RELATED;NA;NA;NA	Not defense-related	-	>Ro06 Ro06:24558134..24558970 (- strand) class=gene length=837 GACAGCCTGACTGACAAGGTCAGAACGAGTGTGGGTCTCCCTAGCTCCCCCAATCAGCAAACGATAAGTGGCATCTCTCAAACACACACAGAGAGAGCGATCGAAAAGCTAGCTAACCTTATCCGAAAACCAGAGCTGGGAAACATACATATATTGAAAAACCAGAAAATAATGAATTAATTAGAAATTAATTTTGATGGAAAAATTGAAAGTCCGATGAGGCATGGAGTAGTTGTAGCTGCAACTACTGCAAGCAGTTATTATTTAGGCTTATGCGCGCAATGGGGATCGGAGGAGAAATGATGACGATATCATTTATGATGATGAATAGCTGCT…
SRO06_24561982	Ro06_G09232	LOC112191391	Network	Traditional phenotyping	serine carboxypeptidase-like 20	SERINE PROTEASE FAMILY S10 SERINE CARBOXYPEPTIDASE;CARBOXYPEPTIDASE;NA;NA	Defense Executors	10.1186/s12864-021-07647-6	>Ro06 Ro06:24560642..24565008 (+ strand) class=gene length=4367 ATTTTCAATATCTCCTCCCATATGTATATATAGATATAATATATACGAGGACCTTTTTCCCAAGTCCTAACTACTGCTTAGTTGCTGGTTTGACTCCAAAATTGTACCTTTTTCCTTTTCCTTGCCTTCCCTTCCCTCCTCCACATGCATTTCTTGTCTATATATAGGCAGGGCCGGGCCGGGGTTTCTTTATGCATTGCTTGTTTGCTATATATCTAGCTCCAAGCTGCTACCTAGTTTCTCATTATTCTCGATCATTAATTAATTCCATCTCATAGGTTTTATCAGCCAACCGCCTACTTTCTCGATCTCTTTCCTATAAACTCATATACAAA…
SRO06_24561982	Ro06_G09231	LOC112191392	Network	Traditional phenotyping	probable protein phosphatase 2C 33	ALPHABET, ISOFORM E-RELATED;ALPHABET, ISOFORM E-RELATED;PROTEIN PHOSPHATASE 2C 33-RELATED;PROTEIN PHOSPHATASE 2C 33-RELATED	Signalling Cascades	10.1105/tpc.109.069179	>Ro06 Ro06:24565408..24569541 (- strand) class=gene length=4134 CTCTCTCTCTCTCTCTCTCTAGAAAGTCAGGTCATATTAGAAGAGCGGGTATTTTGATATATTTTCAGTTGGTTACTGTTGGTGGTTGCGATTATTTCTCACAGTCAAAGTCCCTTTCATTTCTTCTTCTCCCTCTCTCTCTCTCTCTCTCTAAATTTGGCTTCTTCCTCTTTCTCATTTCTATTCCCTGATAACCTTCTTCACAAACAAACATGTCTGCTTGCTTTATGCACCAGAGCTGACCTGCTCTGTCTCTATTCTATTCTCTGCACTCAAATTTGCATAGATTTGGTTTCCATTCAATGAATCGAAGGAGGTTGATCTGAGGATTTGAT…
SRO06_24561982	Ro06_G28736	LOC112182387	Network	Traditional phenotyping	desmethyl-deoxy-podophyllotoxin synthase	CYTOCHROME P450 71B11-RELATED;CYTOCHROME P450 71B11-RELATED;CYTOCHROME P450 71B11-RELATED;CYTOCHROME P450 71B11-RELATED	Defense Executors	10.3390/jof9010052	>Ro06 Ro06:24571313..24573655 (- strand) class=gene length=2343 ATGGAGAAAGCACAAGCTGAGATACGCCAACTTGTTGCAGGAAAGAAGAAAATTGAAGAGGCAGACATTAAGAAACTAGACTACTTGCAGTTGGTGATAAAAGAAACTCTACGATTGCATGCACCCTCCTCTTGCCTTAATCCCAAGACATGCAAGCAAATGAAAGTTGCAAAGTCAGTGGATATGATATACCATGTGGAACCAAAGTGTTGATCAATGCGTGGGCGATAGGAAGAGACCCAAAACATTGGGGGGCCAATGCAGATTGCTTTGAGCCTGAAAGGTTCCGAGGTTCTTCAATTGATTTTCGAGGGAACAAATTTGAGTTTCTTCCA…
SRO06_24561982	Ro06_G09230	LOC112192182	Network	Traditional phenotyping	riboflavin biosynthesis protein PYRR, chloroplastic	CYTOSINE DEAMINASE FAMILY MEMBER;RIBOFLAVIN BIOSYNTHESIS PROTEIN PYRR, CHLOROPLASTIC;NA;NA	Defense Executors	10.1371/journal.pone.0153175	>Ro06 Ro06:24575122..24578936 (- strand) class=gene length=3815 TCTATTTCTATTAAAACGAGCCAACGAGGCCACCAGACCTGTAATAATGTAACAAATTACAAATCTGATACGATCACGTGCATGATGCGTGGCAGGAGTGTTATCCATGTATTCTTGACTGTTGTGGAGTTGGTATGATGGCGCTGTCTTCGCCTCTGCTGGCTCTCAAACTTCACTCCACTTGTCCTTCTAATTCCGTACTCTGCAATGCCAACTCCCACGCGCTCGATGCCTCCTACATCCGACGCGCCGTCGAGCTCGCTGACAAATCCGCCGGCTTCACCTCTCCCCACCCCAACTTTGGCTGCGTCATCGCCACTCCATCCGGAAAGGTC…
SRO06_24561982	Ro06_G09229	LOC112192183	Network	Traditional phenotyping	basic leucine zipper and W2 domain-containing protein 2	ARM REPEAT SUPERFAMILY PROTEIN;ARM REPEAT SUPERFAMILY PROTEIN;BASIC LEUCINE ZIPPER AND W2 DOMAIN-CONTAINING PROTEIN;BASIC LEUCINE ZIPPER AND W2 DOMAIN-CONTAINING PROTEIN	Defense Executors	10.3389/fpls.2017.02110	>Ro06 Ro06:24579727..24583531 (- strand) class=gene length=3805 ATGAGGTACCCTTCGTCTCTCTCCCTCTTTCTTTCTTTCACTGTAATCTTTATGCCTTCCTTTCTTTGTAAATTAATTTGCTTTTGATTACATCTTTTGGGTCACAGATCTGGTTCTGTACCAAACTGGATTCTTTTCAAGTATTTTGAGGAAAATATTGTTTCTTTGGGTTATATTTCTTGCTGGTTTTTGCCTTTATCAGGTTCCTAATTCAATTTGTTCATCTTATCTTATCTTGCTGTTTCATTTGGATTTTTATGTAATTTAGCTCTCTTAGATTTACAATTTAATTTGGGTATTTCGGGATTTAAAGAAAGGAGGACATCTTAATTCGT…
SRO06_24561982	Ro06_G09228	LOC103708483	Network	Traditional phenotyping	B-box zinc finger protein 20-like	-	Defense Executors	10.3390/ijms22062906	>Ro06 Ro06:24585411..24585710 (- strand) class=gene length=300 ATGTGGAAAGAGAAGCCCCCCGGGTTGAAGATTCTGTGGGTATGGACCCTTGGCACCGCCGCTGGTACTACTCTTTCCATCCATCTTGATTCTATTTTCATCTTCATATATAATTTGGGTTGCTATATATTATTCTCTTTCTTTCTAGTATTGGTTGCCAATGTGGTGAGAACCAGGACGAGAGACATGGACAACTTTCTCACTCAGGAGCACAGCACCGCCGCCGATGCCGATGCCGATGCCGACACACTCTTGGTCGATCAACTCACTCCAGAAGACAAGACAAATCCTAGTCGCTAG
SRO06_24561982	Ro06_G28737	-	Network	Traditional phenotyping	-	ISOPENTENYL-DIPHOSPHATE DELTA-ISOMERASE I-LIKE;ISOPENTENYL-DIPHOSPHATE DELTA-ISOMERASE;NA;NA	-	-	>Ro06 Ro06:24585871..24586701 (- strand) class=gene length=831 TTGTATATAACTAGAACTAGGGTTATATCTTGGTTGGTTGGATCTGTTCTGAAATCTTGGTCGGTTAGATCTGATATATCCATATTTGCTCTAGGTGGGTTGGTGGCTTTTCAGCCAAGCTTGGAGGGAGGCAAGCGTGGCGGTGGTTGTGCGATTGGGATGGTGATTTCGGCAGGAGGGTGGTGTGGGGGCTGGGCTTCGTGCAATTTTTACTTTGGGCTTGCTGGTGGTTGGGTTTGGGCTATGCTTCTTGGCCCAAGATGTATTTTTTTGTCTTGTTTTTGCTTTTTAATTATTAGTTGTCTTTTATTTTCAATAATTTCCCACCAACTTGTG…
SRO06_24561982	Ro06_G09227	LOC112193846	Network	Traditional phenotyping	isopentenyl-diphosphate Delta-isomerase I	-	Not defense-related	-	>Ro06 Ro06:24588026..24590522 (+ strand) class=gene length=2497 GACCATTTTGGATGATAGGGGAAATGGATGGAAGTATGATTTTGATATTAGAGAGGAAGAGGGAGACAGAGACGTGTATATAATATGATATTGCAAGCCAGTCCATGACTCGTCTCAGTCTCAGCATCAGCATCGGCGCTGGTCTGCTTAATACAGCTGCCAGAGCCACACTCTTCCCCAAATCTCATCATCTTCTCTCCGCGACTCCTCGTCGTTCTCGTCCTCTCTCTCTCCTTCCGCCGAGGTCATCTCTGTCTTTTCACATCTCCACCATGGCCGACGCCCCCGATGCCGGCATGGACGCCGTTCAGCGACGCCTCATGTTCGAAGACGAG…
SRO06_24561982	Ro06_G28742	LOC112194785	Network	Traditional phenotyping	putative 4-hydroxy-4-methyl-2-oxoglutarate aldolase 2	4-HYDROXY-4-METHYL-2-OXOGLUTARATE ALDOLASE 3-RELATED;4-HYDROXY-4-METHYL-2-OXOGLUTARATE ALDOLASE;NA;NA	Not defense-related	-	>Ro06 Ro06:24592272..24593572 (+ strand) class=gene length=1301 ATGGGAGTTGATGAAGTTTTCATCTTTATAGCTTTGGATCACATAAAACATGGGATTGAGATTGAAAGAAGTTACATAATTATTGATCAAGTATACCCTTCCGATCATATTGCTAGTTCCGAATCTTGTTGACCATAAAGATCCAATCTTGCGTGCGTTTTAGTCTTCTTTTTCCTTTCAGTCTCTGAGATCATATTTTGTTTGTCCTATTTAGTTTGTATTGCTGTTTGAGAGTGATTCTGGAGTAGATTTGTTTATTCAATTGTTCTAATAGGACTGAGATTTATCACATCCCCTCCATTTGAATTTTTGTAGTTCGATTCTTTGAATGAATC…
SRO06_24561982	Ro06_G09225	LOC112194786	Network	Traditional phenotyping	seipin-1	BERNARDINELLI-SEIP CONGENITAL LIPODYSTROPHY 2 HOMOLOG BSCL2 PROTEIN;SEIPIN-1;NA;NA	Not defense-related	-	>Ro06 Ro06:24593956..24595445 (- strand) class=gene length=1490 ATGGAGCCTTATACTTATGATGAAGATGAAGATGAAGATGAAGATGAAGCTGAAGCTGAAGCTGAAGAGGTCGAGTATCTTATACCAAAGCCATCAGAGTGGTTCCCAAAGCTAGTCTCTTTACAAGCTGATTTGATTTACAACTCCATCCTCACTCTGTGTCACCCCATATTCTGCCTCTTCTCTATCGCCTCCGAGTCTTACCACCAAGCCGAGGAGGCCAAGCAGACCGTCGAATCCGCAGTCCATAATGCCCCCTCCACCATCATACACGGCGCAGTCGTCCTCCTCAAGAAGCTCGGCTGCGGCTTCTTCGGGGCCGCCTATGTCTGTGT…
SRO06_24561982	Ro06_G09223	LOC112192514	Network	Traditional phenotyping	probable WRKY transcription factor 2	WRKY TRANSCRIPTION FACTOR PROTEIN 1-RELATED;WRKY TRANSCRIPTION FACTOR SUSIBA2-LIKE ISOFORM X1;NA;NA	Defense Executors	10.3389/fpls.2016.00760	>Ro06 Ro06:24597005..24601526 (+ strand) class=gene length=4522 CTGTATTTCTCTTCTCTGAAAATAAATTTCATTCTTTTGATAACGTTTGTGTTTTTCATTAGAAATCCTCCATCAATTCATTAAAGCAATGAAAAGGTTTCAGCTCCAGAATGAATCACTAAACTAAACCAGGAGCTGAGACCAAAGGTAAAGGTATTCCGAGTGGCGAGTGCTCAGAGACTCACAGTCACAGCCTTAATATTATTGTGAGCCTAGCGAAGAATAAAGGATGGGATTCGCAAGGACAATGGAGAACAAAGCCAACAGCAGCATTAGCATAGCAGAGAGGAGGGCGGCCAAGTGTGGATTCAATGCCGACAGGATCAATACGGCGC…
SRO06_24561982	Ro06_G09224	LOC112192516	Network	Traditional phenotyping	protein METHYLENE BLUE SENSITIVITY 1	-;GEO09665P1-RELATED;NA;NA	Not defense-related	-	>Ro06 Ro06:24600647..24601354 (- strand) class=gene length=708 ATGACAGGGAAAGCGAAGCCGAAGAAGCACACGGCGAAGGAGATCCAGGCAAAGATCGATGCGGCGACAACGAATCGCGGCGGCGGGAAGGCCGGAATAGCTGACCGGACCGGGCAGGACAAAGGCGGACACGCCAAGTACGAGTGCCCTCACTGCAAGATAACGGCGCCGGACGTGAAGTCGATGCAGATTCACCACGACTCGAAGCATCCGAAGATTCCATTTGACGAGGAGAAGATTGTGAATCGTCACGCGAGCACGAGCACGAGCCAAGCCCCCGCTGAAAAGCCCAAGCCTGGTGTTCGCGGCAGCCTGAAGAAGTGAACAAGTGAAAGA…
SRO06_24561982	Ro06_G09222	LOC112192515	Network	Traditional phenotyping	tyrosine-protein phosphatase DSP3	TYROSINE-PROTEIN PHOSPHATASE DSP5;TYROSINE-PROTEIN PHOSPHATASE;NA;NA	Signalling Cascades	10.2174/1389202916666150424234300	>Ro06 Ro06:24601902..24604281 (- strand) class=gene length=2380 CCGAGGCTCATAACCCACCCAAACTATTTAATTGCATTTGTTTCACTTGCTCTAGAATTTTCTGTTGGATTTGTCTAAAATTTCCCAAAAAAGAGTAACAAGAAGTCTCCCAAATTGTGGGTTTTCTAAAAAAAATAATGAAGAAGAGCAAAATTAAAAGGGTGTTTAGTATAAATAATAAGAAAAAAATGTTAAAGAGGTAGGAAAAAAAAATGTGAAGACTAGTGCACAAGAACCTCGGCGTGTTTGATTAGAAGTTAGAAGAAGCAAGTGGTAATTGTAATCGTAATCACAATCCAAAACTAGTTTCGCTTTTCTCCTATATTTTTTGTCTC…
SRO06_24561982	Ro06_G09221	LOC112191342	Network	Traditional phenotyping	photosystem I reaction center subunit XI, chloroplastic	-;PHOTOSYSTEM I PSAL, REACTION CENTRE SUBUNIT XI-RELATED;NA;NA	Not defense-related	-	>Ro06 Ro06:24605592..24606337 (+ strand) class=gene length=746 ATGGCTAGTGCTTCACCAATGGCCAGCCAGCTCAAGTCCAACTTCACCAGAGGTTTGCTGGTTTCTCCCAAAGGACTCTCTGCCTCTCCCCTCACCCTCTTGCCTTGTAAAAGATCATCTTCCTTCACCATCAAAGCCACCCAAACCGACAAGGTATTCTTCCTTAATTGCTTCTATTAATTAACTCCATCTAATCTAATACATGCATACATGCATACATACATACATTTATTTTAATTGTGTGATGGAACTTGCAGCCATTCCAAGTGATCCAGCCAATCAATGGTGACCCTTTCATTGGAAGCTTGGAGACTCCAGTGACATCAAGCCCCTTGA…
SRO06_24561982	Ro06_G09219	LOC105352002	Network	Traditional phenotyping	putative pentatricopeptide repeat-containing protein At3g23330	OS07G0578800 PROTEIN-RELATED;OS07G0239600 PROTEIN;NA;NA	Defense Executors	10.3390/ijms222011274	>Ro06 Ro06:24607834..24610594 (- strand) class=gene length=2761 ATGAGACGGACTTATCTGAGCACCGGGTACATGAGCTCTAATTCTGTGTTGAAGCATACCCATTTTCTCTATTGGGCCACTAGTATCACAAACACCAACCCGTTTGAGCTTCAGAGATTCCAGCACTGTGGTTATCAATCTTGGACGGTGGGTGATTCACTACCTGATATTCAGCATGCCAAATCAATCAAGGATGGATCTTTGCATCATTTGAATGTGAGGAACTATGTTGTAAATTTGTACGCGAAATCTAAAAACTTGGATTATGCACACAAGCTGTTTGGCGAAATGCCTGAGAGGGATGTCCGGTCATGGACTATACTTATCTCGGGGTT…
SRO06_24561982	Ro06_G09218	LOC101311488	Network	Traditional phenotyping	GDT1-like protein 4	TRANSMEMBRANE PROTEIN HTP-1 RELATED;GDT1-LIKE PROTEIN 3;NA;NA	Defense Executors	10.1093/plphys/kiab122	>Ro06 Ro06:24610945..24615387 (- strand) class=gene length=4443 ACACACACACTCTTCAGCCAGGTAGGCAGGAGGCATGAGGCCATGAGCCATTTTAATATGTGAAATCGTTTTTACTTCACCTCTTGGGGATCTTCGCTTTTAGCAAGATCTCTCTCTTTCTTTCTCTCGGAGCCTCAGATCTCAGCAACTTCAAATTCCTTAGGCTTTACGTAGAATAGAAGAATCTCAATCACACGCTTTTGCGATTCAGATCCACTTTCCCGCGAAACTGAACTTTTCGCTCCGATTCCGATTCCGATTCCGATCAAACTCAAAGTTGAATTCGTCATGGGTTTCCGCTTCAGTTCTAGAGCAATTGCGGTCTTGCTACTCCT…
SRO07_9443780
SRO07_9443780	Ro07_G33704	-	Network	Traditional phenotyping	-	-	-	-	>Ro07 Ro07:9395021..9396431 (- strand) class=gene length=1411 ATGAAATCGGAGACGGACGACGAGGCCGCCGTCGGATCCAGCGGTGTCTCAACTCCTCAGAAGCGAAAGTTGAGATCCGATGAAGCCGAGTCTGATCTCGTCGCCGGTGAAGTAAGCATGATCACCTCCTCCGGCGCAATTTCGACCTCGGTGTAGTTGGCCAGATCGAGAGAGAAATGGTTTAATGTGAGTATGTTGCTGGATAATGAAGGCGTATCAAATGCTAGTGGCATTTGGTAATTTTTAGAAAAACTAATGTATATAATCATCAATTTGGCCCCTGTTTTTCATTAAATAATCTTATTGTGCAAATTTATATTTTGTCTGATTTATTGGG…
SRO07_9443780	Ro07_G18573	LOC112191319	Network	Traditional phenotyping	vesicle transport protein SFT2B	VESICLE TRANSPORT PROTEIN;UNCHARACTERIZED;NA;NA	Not defense-related	-	>Ro07 Ro07:9396234..9397230 (+ strand) class=gene length=997 CAACATACTCACATTAAACCATTTCTCTCTCGATCTGGCCAACTACACCGAGGTCGAAATTGCGCCGGAGGAGGTGATCATGCTTACTTCACCGGCGACGAGATCAGACTCGGCTTCATCGGATCTCAACTTTCGCTTCTGAGGAGTTGAGACACCGCTGGATCCGACGGCGGCCTCGTCGTCCGTCTCCGATTTCATTTTGATGCTGCATTTCGTGACGGAAGGTATTATGATCGAGGCGTCAGCGAGGCAACTTGCATTTCATCGGCAAGGAATTGGATCCCAACCTCTGTTTCTGAGGAGTTGAATCGCCGGCGGATCCGACGGCGTTCGATTCG…
SRO07_9443780	Ro07_G33705	-	Network	Traditional phenotyping	-	-	-	-	>Ro07 Ro07:9397534..9398880 (- strand) class=gene length=1347 GGAGCTTGAGAAATCATCGGCCATCCGATCGAAGTTTGATGATAGTGATCGGAGGGTTGGGAGGAGGATCACGATGATGATCACCACGGCGAGGTTCAACAGCCCAGTAGCTAGTCGGGACGTCGTCGTCTAGAGCACAGTTTGGTATTGAGTCCTTCGCGGCAAGCAAGCTTCCTCATTCATCTTGGTCTCCTTCAAGGCTCTTGAGGCTCATGAAAGTACGCTTATTGGATCATGATCCCAAAAATTTTTTTGGAATTATAAATTTTGTTGAGATAGTCCTTAATTAAATTTTAATTTGCATCCAAATTAGTTACTTCAAGTGCCTTTTATTTAG…
SRO07_9443780	Ro07_G18572	LOC112171305	Network	Traditional phenotyping	protein FAR1-RELATED SEQUENCE 5	FAR-RED IMPAIRED RESPONSIVE (FAR1) FAMILY PROTEIN-RELATED;NA;NA;NA	Defense Executors	10.1111/jipb.12369 or 10.3389/fpls.2018.00692	>Ro07 Ro07:9415400..9418875 (- strand) class=gene length=3476 ATGGAACATGAATCTTCTATGCGATCAGTCTTGCAAAACAGAGCAATAGCAACTCCAGTAAGCATTGGTTTTCCTTCTTTTCTTAGCATATTATTCCGTTGATTTGCTAAGCATGCAAAATTATTAATATAAATCTTATTTTTCTTTTAAGGATGTTGAAGTTACATATAATTGTAGAGATGGAACTCAAAGCAACTTGGATTTTGAAAGTGACATTGACTTGAATGGTTCAAATGAAGTTGAAGATAATGACGTTGAAGATATCGAAGAAGAGTTAGAAGCCACGAAACCTAATGGAAATGTCGATTCAATTCATTCCAGAGTGCGTCAAGATTTG…
SRO07_9443780	Ro07_G18571	-	Network	Traditional phenotyping	-	-	-	-	>Ro07 Ro07:9428795..9429549 (+ strand) class=gene length=755 ATGTCAACAATATATTCCAGCATCCTTGATCCTGCTTATGTCAGCCCTAAGGGTAGCTCTATCACTTGGAATAGTGTGGTTCTGATGCCAAACTTCTTAGGAATAGTCTCAAATGGAAAATTGGCTGTGAGAATCTATTTTATTTTGGACTGATAACTGGTTTCACCCTGGGGTCCTTATTGATTTATCCCTTAAAGACTTTTGGAATAGGGAGGGTATTATTGTTCCCTTAAAGGTTTTATAAGCTTACTTCTGTTCTTCCTGTTGACATTGCGAATTCTATTGTTAGCTTTCCTACCTGCTTGACTGGATGGGGAGGCACTAGGAATGGCAAATTT…
SRO07_9443780	Ro07_G18570	-	Network	Traditional phenotyping	-	LOB DOMAIN-CONTAINING PROTEIN 4-RELATED;NA;NA;NA	Defense Executors	10.3390/ijms21072278	>Ro07 Ro07:9430321..9435165 (- strand) class=gene length=4845 ATGAAAGGAAGTGTTGCCCACGCGCCTGCGTCCGTGTTTTTAATGCGAAGCATTGTACATTTGCTTAGATACATAGACGCAGAGAGAACAACACAAGCGCATTAGAGCAAAGAAACCCAAGAAACCAGAGCGTACCGTCAATTTGGAGTTTTACCCAGACAAAGAGACCATCAATTCGGTGAGCAATCTCTAGCTTTCTCTCTTCTTGTTTTGCGTTACGATTCAATTTTTCGTTTGCTTGTGAAAGCCTTATGATCTTTAATTTCTCTGAGAATTTTCTTCTGGGTGGTTTTGGGGTTTCTGTTTCGTCGTTTTAGTTTTCTTTGTATTGCAGCTC…
SRO07_9443780	Ro07_G33703	LOC126801763	Network	Traditional phenotyping	Potentilla anserina F-box/LRR-repeat protein At3g58900-like	LIGASE, PUTATIVE-RELATED;F-BOX PROTEIN-LIKE;NA;NA	Receptor	10.4161/auto.7.9.16464	>Ro07 Ro07:9441959..9443853 (- strand) class=gene length=1895 GGTGAGTTGTACTTGCGAAAGAGAAAGAAATCAAAGAACAAATGTGACTGCAGCAACTTAGTGATGGTTGACCGAATCAGTGAGATGCCATGTGAAATTCTTGTTAATGTATTGTCTCTCTTGCCACTAAAGGAAGCTGTAGCCACGAGTATTCTTTCTAGGCGATGGCGGTATGTGTGGAAGTCTACTATGAAACTCACATTTGATGATATTAACTTTTTAGCAGGTAGTAATGATCAGGACTTTACTCTAACTTTCATGGAGTTGGAAGAAAAATTAAAAGACGAGAAAATACATAACTACGTCAATTGGGTGAATCGTGTTGTGGAACAACATA…
SRO07_9443780	Ro07_G33701	LOC109161569	Network	Traditional phenotyping	tetrapyrrole-binding protein, chloroplastic	-	Not defense-related	-	>Ro07 Ro07:9444431..9448210 (- strand) class=gene length=3780 CCAAAACTGTGCCCCACTGCCTCTCAGTCTCTTTTCTGGACACAGCTACGAGCCTGCGACCTCTGTGTGAGTCAGTGCATTCGGGTATGTCATCGTTTATTTCTTTCAATTCATCCTGTGATATATGCTGGCATGCTGATGGATTTGCTAAGGTCTAAGAAGTAAGAAATGTCTTAGGAAATTGGAAAAATCGTTGTCTGAAACTCTCAATGTTGCTAGATTATTGCTTCTTTTCACTTTAGTATTTATTTGTTTTGGGAAAATGCATCTTTTTTTTCCTTTCTTTTTAATAGTTCGTCGGGGAAAACGCCGTATTTACTCCTTTTCTTTTGAATAG…
SRO07_9443780	Ro07_G33702	LOC112181517	Network	Traditional phenotyping	ankyrin repeat-containing protein NPR4	-;CASKIN	Signalling Cascades	10.1105/tpc.20.00499	>Ro07 Ro07:9475690..9476988 (- strand) class=gene length=1299 ATGCCTGTGCAGACAATAAGATACTTGCTTTCGCTACCTGTTGTTCGAGTTGAAGCAACTGTTAGAAATGAGAAGGTTATGAAGGTGTTAGAAAACAGTCCGAGAGATTTCGTAAGCTTGGAAATTCAACAAGTTTTGATGCATGCTGGTATCATGAGAGATCAAAGGACTGAGAATGAGCAACAACCACCATTACCAAACAACAAAACAAAGAAACATGGGAAAAAGGGAAGAAAAAGTGAAAAAATTGTGAAAGATAAAAGCAGTACTACGGGTGGGAATTGGGTGGAAGAGAAGCGCGGCATGCTGATGGTTGTGGGTACCATGATCTCATCAA…
SRO07_9443780	Ro07_G33706	LOC112181517	Network	Traditional phenotyping	ankyrin repeat-containing protein NPR4	CASKIN	Signalling Cascades	10.1105/tpc.20.00499	>Ro07 Ro07:9492947..9494278 (- strand) class=gene length=1332 ATGCCCGTGCAGACGATAAGATATTTGCTTTCGCTACCTGTTGTTCGAGCAGAAGCAACTGCTGGAAATGAGAAGGTTATGAAGCTGTTAGAAAACATTCCAAGAGACTTCGTAAGCTTGGAAATTCAACAAGTTTTGATGCATGCTGGTATCATGAGAGATCAAAGGACTGAGAATGAGCAACAACCACCATTACCAAACAACAAAACAAAGAAACATGGAAAAAAGGGAAGAAAAAGTGAAAAAATTGTGAAAGATAAAAGCAGTACTACGGGTGCGAATTGGGTGGAAGAGAAGCGCGGCATGCTGATGGTTGTGGGTACCATGATCTCTACAA…
SRO04_30600585
SRO04_30600585	Ro04_G26961	NC_045228.1	GWAS	High-throughput phenotyping	Eriobotrya japonica mitochondrion, complete genome	-	-	-	>Ro04 Ro04:30556493..30556849 (- strand) class=gene length=357 ATGCTTCGAACCCGGCCTAAACGCTTCCTGAGACTCAACCCTACTTCGGCTTCGAGGTACTTCCCTTGTGCTGACTTCTCTCACGTCAGACTGATGCCGGCTTTCTCAAATCAATCGATAGAAATTCAAAAAACAATTGGATCAAATCAAGATCCCTTGGTCAATGTCATTAGGGTCTCTAAAGGGGAATGCCCTATCGGGCTTTCACGCAGCAGGTTCGGAAGATCGGGCTTGAAAAGCCGCACGATGGCTTTGACTCGCCTTTGGAAAGATGACTTCGAAAGCTCAAGCTTTCCGTTCTCCTATCCTATGATGGCACTCCAAAATAGGGTTCTT…
SRO04_30600585	Ro04_G37188	NC_060646.1	GWAS	High-throughput phenotyping	Rubus occidentalis chloroplast, complete genome	DNA-DIRECTED RNA POLYMERASE	-	-	>Ro04 Ro04:30564319..30565041 (- strand) class=gene length=723 ATGTGTCAGGAGAAATTGGTACAAGAAGCTGTGGATACACTTCTTGATAATGGAATCCGTGGACAACCAATGAGGGACGGTCATAATAAGGTTTACAAGTCGTTTTCAGATGTAATTGAAGGAAAAGAGGGAAGATTTCGTGAGACTCTGCTTGGCAAACGGGTCGATTATTCGGGGCGTTCTGTCATTGTTGTAGGTCCTTCACTTTCATTACATCGATGTGGATTGCCTCGCGAAATAGCAATAGAGCTTTTCCAGACATTTGTAATTCGTGGTTTAATTAGACAGCATTTTGCCTCGAATATAGGAGTGGCTAAGAGTAAAATTCGGGAAAAA…
SRO04_30600585	Ro04_G23291	OY288198.1	GWAS	High-throughput phenotyping	Rosa rugosa genome assembly, organelle: mitochondrion	-	-	-	>Ro04 Ro04:30587325..30587612 (- strand) class=gene length=288 ATGCTTCTGCTTTTACGGATGCTTATGGATCACTTTATGAATCGAACCAAAAAAGGGATAGGTTTGATCGGCCTGGCCTCGGATGGTGGATCGAATGAAGACTCAACCGCGTCATCACGGCAGCGATGGATGTCCAACCTTTATATCTATTCCTTCTCAATAAAGGCGGGGATGGATTCTGAAATACTCCTCCGATCGGTTCCGAAAGTCTTTTCTTCACCTTCTCTTCTCGGCATGATCCAGGCGTTCAATCTAGCAGATCAAATCATGGGTTCTCATCCCGGATAG
SRO04_30600585	Ro04_G26955	NC_060646.1	GWAS	High-throughput phenotyping	Rubus occidentalis chloroplast, complete genome	DNA-DIRECTED RNA POLYMERASE SUBUNIT BETA	-	-	>Ro04 Ro04:30562862..30563456 (- strand) class=gene length=595 ATGACGGACCCCTTTAATCCAGTCCATATGATGTCCTTTTCGGGAGCTAGAGGAAATGCATCTCAAGTACACCAATTAGTAGGTATGAGAGGATTAATGTCGGATCCACAAGGACAGATGATTGATTTACCTATTCAAAGCAATTTACGTGAAGGGCTGTCTTTAACAGAATATATCATTTCTTGTTACGGAGCCCGCAAAGGGGTTGTGGATACTGCTGTACGAACGTCGGATGCTGGATATCTTACACGCAGACTTGTTGAAGTAGTTCAACACATTGTTGTACGTAGAACAGATTGTGGCACCATCCGAGGCATTTCTGTGAGTCCTCGAAAT…
SRO04_30600585	Ro04_G23293	OP177682.1	GWAS	High-throughput phenotyping	Rosa chinensis mitochondrion, complete genome	-	-	-	>Ro04 Ro04:30593638..30593913 (+ strand) class=gene length=276 ATGGCTATCGCTAACAGACTTGCGATAATTGAGCAAGAAATACGTCAGGTGGAAAACGAGAAGCTCCAACGGGAGCAAACGCTGGGTGCGTTCTGGGAACATATGCCTGCTATCGATCCTATTATCATACGAGATCGTATGCTGTTTCTCCAGAACCAAATTCGCGCTCTCGAAAACAGGAAGGGGGCGCTGCTCCAAGAACGGGAGGGGCTCCTTGTGGAGGTTGCCATCCTCCGTGACCCACCCACTGGGGATGGGGAGACTGGAAGAAATTAG
SRO04_30600585	Ro04_G23297	NC_065238.1	GWAS	High-throughput phenotyping	Rubus chingii mitochondrion, complete genome	-	-	-	>Ro04 Ro04:30609532..30609780 (+ strand) class=gene length=249 ATGGGGAAAGCTAAAGGCAGAGCTTGGGTTGGATTTTCCAGTTATCCGTCAGAAAAAGAGCTGTACCTTGACAAGCCCCACGATGCTTCTGGCAGCCATCATCGCAGGGACGAAGAGATTCCCAAGACCAGAACTATAGACTCATTCTGCACCAGCCCACTAGCAAAACAAAAGGCAAGGAGTTTCGCCCGAAGCGCACTTCTGTCGAACGAAAGGACTTGGCGTGACCCTTCCATGGAAGATGGCTAG
SRO04_30600585	Ro04_G26959	NC_045228.1	GWAS	High-throughput phenotyping	Eriobotrya japonica mitochondrion, complete genome	-	-	-	>Ro04 Ro04:30559301..30560097 (+ strand) class=gene length=797 ATGCTTTATCTTTATGGTAGTCAAGGAGCAGCCAAGGGAAGGTACTCGAGGTAGAAATCTGAAGACGAAGAAAGGGGTAGGGAAGCCAAGTCACCTGAAAAGAGAAGAGCAGGAAGTCATGATGCTGTTTCTTTCAATCTCTACAGAATTAACAAGGAAATAAGAAAGGAAATACCTGTCGGGACGCGACCCGGTCTTGCCTCTGAAAAAGTGAGCTACATGCTCTACTCCGACTTTCACCAGTCTGTATGCCCACTTTCGACCAATGGGGAATAGACCAGCAGGAGGAGGAGGATCTGTGCTGAAAAGAGGACGACCAATGTTGATCCTCTCCCA…
SRO04_30600585	Ro04_G26960	NC_045228.1	GWAS	High-throughput phenotyping	Eriobotrya japonica mitochondrion, complete genome	-	-	-	>Ro04 Ro04:30556896..30559214 (+ strand) class=gene length=2319 ATGGATAATCAAACAGCTAAGGTGAGTTTACTCTCCCTTTAGAAGATGGAAGTTTACTTACAAAGAAAAAGGGAAGCGTTGGTATAATATTTTTTTTTAGTCTCAGTTCTTTCTTTAGTCAGGGAATTTGCTTGTTGCTCAAGGGAAGGATCTATGTAATAAGAGTTTAATAAGGATTCTTCTAAGCGCTGGAGTCCGAAGGGTCCGAAGGAGTGGTATCAAGCCTGCTCGTAGCTCACCCGTAACCCGTAAAGTAGGCAATATGTAATATTGTAGTAGGAGCCTCTTACTCCATCCGAAGAGGAGAATCTCTATTAAGCTTTCTTTTTCTTCGA…
SRO04_30600585	Ro04_G26956	NC_045228.1	GWAS	High-throughput phenotyping	Eriobotrya japonica mitochondrion, complete genome	-	-	-	>Ro04 Ro04:30561654..30562387 (+ strand) class=gene length=734 ATGGCTATGAACGGTAGAGGAATAAAGAGCAAATCGAGACTAAAGGCCAGCGCTTTCTCTTTGCAAGAATCCTGTTATCGAATCTGCTCCCTGTGGTTAAGTAAGGGCATTCCCGACCGCGCTATACCACGGATAACTTTACCATATGTGTGACTGTGCCCGTTCCCGGTTGTTTTTCCAACACCAATTCTATCTATTAGTTTATTATTGAGCGCTTTCACTCCCTTGCCCAGAGATTAACCTCTTTTCAGATAAGGTGGAACCCTCAACCAATCGTGCTCGATGGGAGATTCTTCCAATCTCAAGAGCTCACGGGCAGGCTTTGTCACTTGTCAG…
SRO04_30600585	Ro04_G23282	NC_065238.1	GWAS	High-throughput phenotyping	Rubus chingii mitochondrion, complete genome	0S RIBOSOMAL PROTEIN S12 FAMILY MEMBER	-	-	>Ro04 Ro04:30569595..30571432 (+ strand) class=gene length=1838 ATGTCAGAATTTGCACCTATTTGTATCTATTTAGTGATCAGTCCGCTAGTTTCTTTGATCCCACTCGGTGTTCCTTTTCCATTTGCTTCCAATAGTTCAACCTATCCAGAAAAATTGTCGGCCTATGAATGTGGTTTCGATCCTTTCGGTGATGCCAGAAGTCGTTTCGATATACGATTTTATCTTGTTTCAATTTTATTTATTATCCTTGATCCGGAAGTAACCTTTTCCTTTCCTTGGGCAGTACCTCTCAACAAGATTGATCCGTTTGGATCTTGGTCCATGATGGCCTTTTTATTGATTTTGACGATTGGATCTCTCTATGAATGGAAAAG…
SRO04_30600585	Ro04_G23284	NC_065238.1	GWAS	High-throughput phenotyping	Rubus chingii mitochondrion, complete genome	-	-	-	>Ro04 Ro04:30572721..30573773 (+ strand) class=gene length=1053 ATGTCTCCTAAGGCCACAGAAACAAGTAAACTTGTCTTTCTCTCATTGGTATTTGTAGGCGGCTTTGACCGATGCACATGAACATGCCTTTTTTCTCCTTTTAACGAACTGTTCTTCTGATACGACCATACACGGGGGCTGGGATCGCTTGAATCTACTTTAGCTGGCGATCTATCACAAGGAAATGCTGATGAGAGCTTTCCGGCTGCAGTAGCATTCGCCCCGTAATTATATGATTTTTTTATTCTATCTGGTGAAGACTTTAATTGAATCTTTCTTTTCTTCCCTTTGGGACATGAGATGCCGGGAACCCGTCTCGAATGATGGAGGGAGTT…
SRO04_30600585	Ro04_G23286	LOC115700338	GWAS	High-throughput phenotyping	Cannabis sativa zinc finger protein 6	-	-	-	>Ro04 Ro04:30575151..30575719 (+ strand) class=gene length=569 ATGTTTTCCAGCCTTGCATTCGTCAGCTTTAATCTGAACTTCTCTTCCTTGATTGTGGACGAATCCGAGCATGAACTTGGTAATATAAATATAGAGATAGCAAAGGTGCGCCTCCTGCAGGGTCAAGAGGTGGGTGCAGCTGGGGCTGAAGACGACCCAAATCCAAATGGTCATGACTATGATGATGAGAGGGAGAGGGGTAGCCTAGTCTGCGAGCAGCGGCACGCTCGCGCTTGTGGGCGTTCTGGTGGCCTCCTAGAGCTTGAGAAGTGTAGAACTTGCGAGGGCAGTAAAGGCATGGAAATACCCGAGAGGAAGAACTGGGTGGCTGAGTTA…
SRO04_30600585	Ro04_G23285	NC_065238.1	GWAS	High-throughput phenotyping	Rubus chingii mitochondrion, complete genome	-	-	-	>Ro04 Ro04:30574317..30574817 (+ strand) class=gene length=501 ATGGATCCCATCAACACTGCTAAAGCCCTGGTCCGGTTCGAATTACTGCAATTGCTTTTCCCGGGGCAAAAGATTCATTTACAGTCGAGGTTTCCGCGGCCTGATGCGAATCTAGAAATATTGATTGACGATGTCAGGATTCATAGCAGTCCACGGAAAAAAATTCCCCTACCTTTTCTGGAATGTACCCCCACCAAGCGGTAAATCCAATGAGTAGGCACAGAAGGGGGATAAACCTTATGTCCTTAAGGTATGAGTACATGATAGCTTCAGATAAAGAGAATTCCTTTATCCTGGAAGAATTTCTGAGTGCCTCTCTGGTGATTGTCTTAACAT…
SRO04_30600585	Ro04_G26962	NC_065238.1	GWAS	High-throughput phenotyping	Rubus chingii mitochondrion, complete genome	-	-	-	>Ro04 Ro04:30552924..30554695 (- strand) class=gene length=1772 ATGAAGATGATTCGAGCTGGAGTAAGAGCTACCCCACAGCATATTACTAGCTTCTTGGCATATAGATCACGGCTGAACGCGGAGATCTTAATGGGGGGGTACCTAGCCCCAGGATGCCCCCTCAGCGCCCTATCATCTAACATGGTAGACAGGTGAACTGGGGAGATCCAATTAGCCCTGCGTAAACGACCCATTCCGATAGCTAGTCATTACACTTCGGAGCATTAGTTTTGCTTGTGAGGTCTCAAACTAACAGGGACCCAGATGCGAAGGCCGCAGGCAAACGTCCTGTAGGGATACGCTCTACCATAAAGTTTTCACTTCACTTTCTCGAC…
SRO04_30600585	Ro04_G26963	OY288198.1	GWAS	High-throughput phenotyping	Rosa rugosa genome assembly, organelle: mitochondrion	ATP SYNTHASE SUBUNIT ALPHA, MITOCHONDRIAL	-	-	>Ro04 Ro04:30550742..30552631 (- strand) class=gene length=1890 ATGGAATTCTCTACAAGAGCTGCGGAACTCACTACTCTATTAGAAAGTCGAATTACCAACTTTTACACGAATTTTCAAGTGGATGAGATCGGTCGAGTGGTCTCAGTTGGAGATGGGATTGCACGTGTTTATGGATTGAACGAGATTCAAGCTGGGGAAATGGTTGAATTTGCAAGCGGTGTGAAAGGAATAGCGTTGAATCTTGAGAATGAGAATGTCGGGATTGTTGTCTTTGGTAGTGATACCGCTATTAAAGAAGGAGATCTTGTCAAGCGCACTGGATCTATTGTGGATGTTCCTGCGGGAAAGGCTCTGCTAGGGCGTGTGGTCGACGG…
SRO04_30600585	Ro04_G26958	NC_045228.1	GWAS	High-throughput phenotyping	Eriobotrya japonica mitochondrion, complete genome	-	-	-	>Ro04 Ro04:30560678..30561286 (- strand) class=gene length=609 ATGTTCATCGTTACCGATCCTCTTGGCAAAATGGTGGTATCGTATAGGCTGCTTTTAGGAGTGATCTGCCCCTCTTTCAACAAACTTGCTTGCTATCCCAGTGCGTCTATCCTTAGTTTTCGTGTCTAGCTTGCTTGCTCACTTCCAGAACTGATCTAACTAGAAAGAAAATCTCTAACTGGTCCTAGAAAAAGTATTCCAATTACTGGCTTACAGGGCACTCTCCATGGCTAGAAGAGGGTTCCGGAAAGCCATTTGTTTCTTTCAGCACGCCTTTGTCCTCGGTACCAGCGAGGTGTCAGTACGACGAGAAAACCCTATTCATGGTTGGTTGAC…
SRO04_30600585	Ro04_G23283	NC_065238.1	GWAS	High-throughput phenotyping	Rubus chingii mitochondrion, complete genome	-	-	-	>Ro04 Ro04:30571332..30571721 (- strand) class=gene length=390 ATGCTTCCAAAGCAGGGAAAAGAAGAGAGGAAGATTGGATGGCAGATCGAGGGTGGGATCCGAAGGCCCCATCTACATATATACGCGCTGTTCCCACTGGGTGAAGAATCAGATTTATGACCATGGATAAGAAGATCCAATCCAATTGATTGATGGAAGTCGACGATCCAGAGCTTAGAGGAGAGCTTGAGAGCAGGGTGAGCTGAGGCAAGCTATGACTGAAAGGTTAAAGGCTGGGAGCCAGCCACAGATGGAACCAACGCAGAGGGTTCGAAGGGGAGAGAGAGAATGAAGACAAGGCGGGGCGGCAGAGAGGGAGGTGGAGTTCGGATGGAT…
SRO04_30600585	Ro04_G37190	NC_065238.1	GWAS	High-throughput phenotyping	Rubus chingii mitochondrion, complete genome	-LYST-INTERACTING PROTEIN LIP5 DOPAMINE RESPONSIVE PROTEIN DRG-1	-	-	>Ro04 Ro04:30575947..30576526 (- strand) class=mRNA length=580 AGTTTCAAGAAGAATGCTTCAAGAGGGACTTACTATCCAAGCCATGAGATCAATGCTATTAACTATGGCGCGGAAGAACCAGATTTTGAATATGACCCTTTCTATCTTCCTCTGGATTCTGCTGGTGCTACACAGTCTGTCATGCAGCTTGAAGAGGTATTCTTCCTGCAGCTTTATCGATAGAGAAAGATGTTGTTAATGCGCACTGTTTGGCATCTTATATTCAAATTCCTTGGTGCGCATCTCATTGAAGTTTGTTGCGTTCTGCTTCTTACAGGTTAAGGCCGCCGTGGCTGCACTGTGGAACACACGCGGTTTGAACTGGCCTAGTGCATT…
SRO04_30600585	Ro04_G23289	NC_065238.1	GWAS	High-throughput phenotyping	Rubus chingii mitochondrion, complete genome	NADH-UBIQUINONE OXIDOREDUCTASE 49 KDA SUBUNIT	-	-	>Ro04 Ro04:30582546..30585738 (- strand) class=gene length=3193 ATGACGACTAGGAACGGGCAAATAAAAAATTTCACTTCGAATTCCGGACCTCAACATCCTGCTGCTCATGGTGTTTCACGATCAGTATTGGAAATGAACGGAGAAGTGGTGGAACGTGCGGAACCACATATTGGATCACTCCAGTGCGGCACGAAGCCGCTGACGCCGAGTCGGCTCCTATGCCGCTAGCTATGCCCTGCTTGGTCCCCCGGCACGGTGGAGATTCCGTAGCGCGTCATGAGCACCGGGCTAAGGGGCGGTTGAGCAACTCAAGCGAACCGCCCTACCTTACTACAACATAGGGACAGAAGGGAGAAGGTTGTGAAGGTGGCCTC…
SRO04_30600585	Ro04_G23290	NC_065238.1	GWAS	High-throughput phenotyping	Rubus chingii mitochondrion, complete genome	RIBOSOMAL PROTEIN L2	-	-	>Ro04 Ro04:30585879..30586733 (- strand) class=gene length=855 ATGGTAAAGTCGTCCCATGTCTTTCTTGGTTGGACCAACCCAACCGGCGATTTCTTACAAGTCTTTCTTCATTTTTAGGGGGGAGCAGAGCAGTCAAAGAATGAACCAAACCAAATGATTGTAAAAGTTCTAGAATGGCTATTCCTCACTTCGGGGCCCGTGGAACTTGTTCCGAGCGAGCCCCCTGTTTTTTGTGGCTTCGGTTCCCCAGGAGTCTTTGGGATTATGATCATATTCAATTTGATCGTCATTCCATTGCTTATCCTGGAAATGCGAAGGGATGCTTTTTTTGACTCTGGTTTTCATTCAAGTGCCTCCTTTATGCTTGTGCCCTTT…
SRO04_30600585	Ro04_G23288	NC_065238.1	GWAS	High-throughput phenotyping	Rubus chingii mitochondrion, complete genome	-	-	-	>Ro04 Ro04:30581955..30582437 (- strand) class=gene length=483 ATGGAATTCTATACAAGAGCTGCGGAACTCACTACTTGTCGATTGAACGAGATTCAAGCTGAATTTGTCATCGGTGTGAAAGGAATAGTGTTGAATCTTGAGAATGAAAATGTAGGGATTCTTTTTTTTTTCTTCCTCAGTCTGATTTTTATTTTCGTATCCCTGATCTTGGTTCGCGCTTTAGTTCAACTTACATTTATGGTGCGTGGGGGGACTTCCGCCTCCAATGCATCTTCGTCATCTGCCGAGGCAGGGGGGAGAGACAGTCAACGAAAGGACTATTTTGAAAAAATACGCACTATGCAAAATCTCTTGTCGGGATCGTGGAACTATCGC…
SRO04_30600585	Ro04_G23287	NC_065238.1	GWAS	High-throughput phenotyping	Rubus chingii mitochondrion, complete genome	CYTOCHROME C ASSEMBLY PROTEIN-RELATED 3	-	-	>Ro04 Ro04:30580203..30581942 (- strand) class=gene length=1740 ATGTCAATATATGAATTGTTTCATTATTCGTTATTTCCGGGTCTTTTCATTGCATTCACTTACAACAAGAAACAACCACCTGCGTTTGGTGCAGCACCTGCATTTTGGTGCATTCTTCTTTCTTTCCTTGGTCTTTCGTTCCGTCATATTCCTAATAACTTATCCAATTACAACGTATTAACCGCTAATGCACCTTTCTTTTATCAAATCTCAGGGACATGGTCTAATCATGAGGGTAGTATTTTATCATGGTGTCGGATTCCAAGTTTTTATGGATTCCTTCTTTGTTACCGGGGTCGACCCCAAAGCCATAATGTCTCAAAACGAGGAGGCCA…
SRO04_30600585	Ro04_G23295	NC_065238.1	GWAS	High-throughput phenotyping	Rubus chingii mitochondrion, complete genome	-	-	-	>Ro04 Ro04:30595314..30596439 (+ strand) class=gene length=1126 ATGTTAAAGGTAACTCCGGCTCCGGAGAAAAGACTACTAGGGGATCCAGATTTGGGGTTTTATCCACTTATGTGGGAGATGATAATGCTGCTTCTACTCAGAGTATCTCTGAGAAGGATATTCCTTATATTGTTAAGCTTTGGAAGTCCCTTCAAGCGAAAGTTATGCTTCATTTGGAGAATGTTGCTCCAGTTGGAAATAGTAAGAATAAGAGGAATGTGAATAGATAGTAAGGCTGCTTCTACTTCTGAGAAGATTGTGAAGCCAAACGTGCCCCAATCTGCTGCTGTGAAGCCTCAGGTGCCTCACAAAGGCTCTGTCAAAGTTCAAATGCC…
SRO04_30600585	Ro04_G26887	LOC112172075	GWAS	High-throughput phenotyping	Rosa chinensis leucine-rich repeat receptor protein kinase EMS1	LEUCINE-RICH REPEAT RECEPTOR PROTEIN KINASE EMS1	-	-	>Ro04 Ro04:30641788..30642841 (+ strand) class=gene length=1054 ATGCTGAATCTTGGAGGGTTGTATGTTCAACAGAACAGGCTTTCTGGTCAGGTTGATGAGCTGTTCTCAAATTCTATGGCGTGGAGGATTGAAACTGTGAACTTGAGCAATAATTTCCTTACTAGGGAATTTCCCCGGAAATCTGTCATACTTGACATATTTGGATCATCATCTCTATTTCCTGAGAAACAGCCAACCGAAGGAGCCTCTGAGCATCAACATGGCCATGTTTGAGCAGCCTCTTCTGAAACTAACTTTAGTGGATATCCTTGAAGCCACCAACAATTTCTGCAAGACAAACATTATTGGAGATGGAGGCTTCGGAACTGTGTACA…
SRO04_30600585	Ro04_G23292	NC_065238.1	GWAS	High-throughput phenotyping	Rubus chingii mitochondrion, complete genome	-	-	-	>Ro04 Ro04:30590536..30592736 (- strand) class=gene length=2201 ATGGCCTCTTGCCGCGTGGCAAGTAGGTCTCTCGAGCCTTTCTTAAAGGATAAGTACCCAGAGGTTCTGCAAGAACACTTCGAAAATGGGGCTGGAGGGTTACCCGAACCGCAGGCTTGTAAATCATTAGGTATTTTAATACCCACTGCAGCATTTTCAATGCCAACATTCCTCCATAACTTTATGAGATCCACTTCTAACAAAGCCCATAAAGCGTGAATAAACCCTAAAGAGAAAGCCTCGTATTTACCCCCGCAACTTAAATCTCTTTTTTAGAAAAGGGGCTGAACGGAGGATATCCAGATTATGATCCCTATGGGGCTTGTATCGAATCT…
SRO04_30600585	Ro04_G23294	NC_065238.1	GWAS	High-throughput phenotyping	Rubus chingii mitochondrion, complete genome	-	-	-	>Ro04 Ro04:30594318..30595182 (- strand) class=gene length=865 ATGAAGAAAGGTTCCGCCGGGTGTCTGTTGCTTCATTGGCTGTCCCTCCCATTTAATTTAGGTTCAATAGCCTTCAAGTTAGTTGCATCGGATGGTCCTTCTGAACCTTGATCGCGGAATCTGATTGCCTAGATGAATATGGTGAACAGAAAGGGTTGGGCAGGTATAGATTTATTGATCATGTGATTGATGAGCCTTTCGGCATGCCGGAGATGAAGCTGCTCATTTTTAAATGTCCTTTCCGTGGTTCATCCGAAATCCATATGTTTCTAGATCTTAATAGAGGTATCCAATTGGGTTACAAACGGTACATCCAGCCCCTTGCTCTATAGGGGC…
SRO04_30600585	Ro04_G37124	NC_065238.1	GWAS	High-throughput phenotyping	Rubus chingii mitochondrion, complete genome	PHOTOSYSTEM II D2 PROTEIN	-	-	>Ro04 Ro04:30630594..30631780 (- strand) class=gene length=1187 ATGGGATTTTCGAAGGATGATATTGATGAAATCTTACTAGAAAAAGAAAGACGGGCAGTGAAAGTTCAAATCGGTGAGGATATCTGCGGAAGAGCATATCTACCTTCTGGAAAGTCGCCTATGGAAAGAGCATACTGTCCGAGACTTGCGTAATATAGTTTCCCTGCTAATTACCGACTGAACCCTCCGAGCTGATTGTCTAGCTGTACGGAGGGACCGTTTCGTTTTTGTAGGTTGGTCTGGCCTATTGCTCTTTCCTTGTGCCTATTTCGCTTTAGGGGGTTGGTTCACAGGTACAACCTTTGTAACTTCATGGTATACCCATGGATTAGCAA…
SRO04_30600585	Ro04_G26882	NC_065238.1	GWAS	High-throughput phenotyping	Rubus chingii mitochondrion, complete genome	-	-	-	>Ro04 Ro04:30633232..30633597 (- strand) class=gene length=366 ATGGGAGATTCTAAAAGAATGGGTGTTCCATGGGGACAGAAACAAGGGATAGTGGTGGTCGCGAGAACCAACGTTGCCGTTCCACAAAGAGTAACTGGTGATGGCCATAGCGAAACCTCCACGAAAGAAACTGTGAGAATCCCTGATTATCATGGCAAGACCGGCGGAAGCAAGAGAGGACCTGTTCCACGATGCATCGGTGTTCCTTTTGAAATATAGTGGAGAAGGCAGGGACCCAGCGGCAGACTTGGTGTTGGGAGGCTTAGTAGGATGCATCCCAGATTCATCTTGGCTTGTGGGAACTCATCCATGAGGGACAGTGCACTGTTGATGACA…
SRO04_30600585	Ro04_G26883	NC_065238.1	GWAS	High-throughput phenotyping	Rubus chingii mitochondrion, complete genome	-	-	-	>Ro04 Ro04:30634750..30635684 (- strand) class=gene length=935 ATGCAGATGATGGGTCCAGAAGAGGGGCAAGCACGACTCTCTAAGGCATGGCGCCAAGCAAGACCCATCAAACCGATACCCCAATCTGTCTCGAATCAATATCCGAAGCGGACCTCGTCAATACGTGTTACACAAACGACGCATCGAACGAACAAGTAAGCGAATAGGGACCGGGCAGCAAGCTGGCGAATCTAATAACTTTGATTCCTCATTCGATCAGTTGCGCTAACCCCTCTTTCCTTTCCCTGGTTCGTTAAACAGAGTAGGGGGCTCTAGCTTTAGCTCGAAGAGGAAACGAGCTCTCGTTCTGGTCTGCACCGGGGGTCAGTTACAGGG…
SRO04_30600585	Ro04_G26884	NC_065238.1	GWAS	High-throughput phenotyping	Rubus chingii mitochondrion, complete genome	CYTOCHROME C OXIDASE SUBUNIT 1	-	-	>Ro04 Ro04:30635972..30637679 (- strand) class=gene length=1708 ATGGGCACATGCTTCTCAGTACTGATTCGTATGGAATTAGCACGACCCGGCGATCAAATTCTTGGTGGGAATCATCAACTTTATAATGTTTTAATAACGGCTCACGCTTTTTTAATGATCTTTTTTATGGTTATGCCGGCGATGATAGGTGGATTTGGTAATTGGTTTGTTCCGATTCTGATAGGTGCACCTGACATGGCATTTCCACGATTAAATAATATTTCATTCTGGTTGTTGCCACCAAGTCTCTTGCTCCTATTAAGCTCAGCCTTAGTAGAAGTGGGTAGCGGGACTGGGTGGACGGTCTATCCGCCCTTAAGTGGTATTACCAGCCA…
SRO04_30600585	Ro04_G37185	NC_045228.1	GWAS	High-throughput phenotyping	Eriobotrya japonica mitochondrion, complete genome	-	-	-	>Ro04 Ro04:30560515..30560863 (+ strand) class=gene length=349 ATGGGAGTGGGATGGAACTGGCGATGCACCGAATCTTTCAGAAGAGAGGACGTAGAAGGGCAGATCTGGGGAATCCGTATGGAATCCAGTGAAGGAGGTAAAGAGAAGAGGGCTAGTGATCATCCTATCTCTGAAGTAGTCGGCTTTTTTTCAACGAATTTATTCATTCTTTCAGCCCTTCTATTGTATTGAATCTACTCTGATCTGGATTCCATTCTCGTCTTTGCAAGCGGAAGGACAGATCTCGAATTCTGAACTTGATGAACTGCTTTCGCCCCCTTACCTGTGTATCCCGGCTACCCTGCATCAGGACTACCAGCACCGCCAGCTGCAGAA…
SRO04_30600585	Ro04_G26885	LOC133715784	GWAS	High-throughput phenotyping	Rosa rugosa leucine-rich repeat receptor protein kinase EMS1	DNA DAMAGE-REPAIR/TOLERATION PROTEIN DRT100	-	-	>Ro04 Ro04:30639826..30641750 (+ strand) class=gene length=1925 ATGGGGGTAAAATAGGGGCTTCTATGCAACCAAAAAATTTGCCGTTACGGGAGTGCAAGTCACGTGAGCTGCATGCCGTTCTTAAACCCTATTAAAAATCTTTTGCGTGTTCTGGTGTTATAGCATTGGCTTTGCCACACTCTCTCACTCACTCTCAACTCTCTGTTTAGTAATGGCGTTCAAGCTTCTTCTCCTTCTCTCTCATTAGCTCTATATTACTCTGAAAACCAGACCCTCTTTCTTGTTTTCTCTCTGTAATTCCATGGCGTCGAGAAAGTCTCTTCTTTTTGTGCTCTTAGCATTGGAGTGGTTTCTAATTACAAGCGCAGCCATTG…
