# Supplementary material for: Complementary approaches to dissect late leaf rust resistance in an interspecific raspberry population
Source: G3 (Bethesda). 2024 Aug 22;14(10):jkae202. doi: 10.1093/g3journal/jkae202 (PMC11457092; doi:10.1093/g3journal/jkae202)
Supplement: jkae202_Supplementary_Data [file jkae202_supplementary_data.zip › Table_S3_G3-2024-405231.csv]

Trait	Method	Mask	Marker	Chromossome	Position	MAF	P.value	Index	Sev11	Sev13	Sev15	Sev17	Heritability
Sev01	median	NDVI	SRO01_3133661	1	3133661	0.4840426	2.583376E-07	Sev01_median_NDVI	0.14	0.17	0.18	0.19	0.32
Sev01	median	OSAVI	SRO01_3133661	1	3133661	0.4840426	2.583535E-07	Sev01_median_OSAVI	0.14	0.17	0.18	0.19	0.32
Sev01	mean	NDVI	SRO07_6680558	7	6680558	0.4893617	8.922078E-07	Sev01_mean_NDVI	0.15	0.17	0.18	0.2	0.35
Sev01	mean	OSAVI	SRO07_6680558	7	6680558	0.4893617	8.922193E-07	Sev01_mean_OSAVI	0.15	0.17	0.18	0.2	0.35
Sev03	median	NDVI	SRO01_3133661	1	3133661	0.4840426	4.118218E-08	Sev03_median_NDVI	0.1	0.11	0.08	0.09	0
Sev03	median	OSAVI	SRO01_3133661	1	3133661	0.4840426	4.118239E-08	Sev03_median_OSAVI	0.1	0.11	0.08	0.09	0
Sev03	mean	NDVI	SRO01_3133661	1	3133661	0.4840426	5.654856E-07	Sev03_mean_NDVI	0.17	0.17	0.15	0.16	0.05
Sev03	mean	OSAVI	SRO01_3133661	1	3133661	0.4840426	5.654919E-07	Sev03_mean_OSAVI	0.17	0.17	0.15	0.16	0.05
Sev03	mean	NDVI	SRO04_30600585	4	30600585	0.4734043	2.842053E-05	Sev03_mean_NDVI	0.17	0.17	0.15	0.16	0.05
Sev03	mean	OSAVI	SRO04_30600585	4	30600585	0.4734043	2.842055E-05	Sev03_mean_OSAVI	0.17	0.17	0.15	0.16	0.05
Sev05	median	NDVI	SRO02_9148190	2	9148190	0.4946809	3.776739E-08	Sev05_median_NDVI	0.1	0.08	0.06	0.08	0.32
Sev05	median	OSAVI	SRO02_9148190	2	9148190	0.4946809	3.777009E-08	Sev05_median_OSAVI	0.1	0.08	0.06	0.08	0.32
Sev07	median	NDVI	SRO03_13748730	3	13748730	0.5	3.928204E-08	Sev07_median_NDVI	0.15	0.14	0.13	0.13	0.05
Sev07	median	OSAVI	SRO03_742185	3	742185	0.5	3.928368E-08	Sev07_median_OSAVI	0.15	0.14	0.13	0.13	0.05
Sev07	mean	NDVI	SRO03_742185	3	742185	0.5	2.276539E-06	Sev07_mean_NDVI	0.23	0.2	0.17	0.18	0.07
Sev07	mean	OSAVI	SRO03_742185	3	742185	0.5	2.276567E-06	Sev07_mean_OSAVI	0.23	0.2	0.17	0.18	0.07
Sev07	median	NDVI	SRO04_30600585	4	30600585	0.4734043	1.637389E-08	Sev07_median_NDVI	0.15	0.14	0.13	0.13	0.05
Sev07	median	OSAVI	SRO04_30600585	4	30600585	0.4734043	1.637443E-08	Sev07_median_OSAVI	0.15	0.14	0.13	0.13	0.05
Sev07	mean	NDVI	SRO04_30600585	4	30600585	0.4734043	8.393237E-09	Sev07_mean_NDVI	0.23	0.2	0.17	0.18	0.07
Sev07	mean	OSAVI	SRO04_30600585	4	30600585	0.4734043	8.393376E-09	Sev07_mean_OSAVI	0.23	0.2	0.17	0.18	0.07
Sev07	median	NDVI	SRO07_6680558	7	6680558	0.4893617	1.16651E-06	Sev07_median_NDVI	0.15	0.14	0.13	0.13	0.05
Sev07	median	OSAVI	SRO07_6680558	7	6680558	0.4893617	1.166427E-06	Sev07_median_OSAVI	0.15	0.14	0.13	0.13	0.05
Sev07	mean	NDVI	SRO07_6680558	7	6680558	0.4893617	7.576876E-08	Sev07_mean_NDVI	0.23	0.2	0.17	0.18	0.07
Sev07	mean	OSAVI	SRO07_6680558	7	6680558	0.4893617	7.577012E-08	Sev07_mean_OSAVI	0.23	0.2	0.17	0.18	0.07
Sev09	median	NDVI	SRO01_14234912	1	14234912	0.4893617	2.271777E-06	Sev09_median_NDVI	0.09	0.07	0.04	0.04	0.43
Sev09	mean	NDVI	SRO05_31767703	5	31767703	0.3085106	1.1195E-05	Sev09_mean_NDVI	0.15	0.12	0.09	0.09	0.22
Sev09	mean	OSAVI	SRO05_31767703	5	31767703	0.3085106	1.119498E-05	Sev09_mean_OSAVI	0.15	0.12	0.09	0.09	0.22
Sev09	median	NDVI	SRO06_35658900	6	35658900	0.4893617	7.338242E-06	Sev09_median_NDVI	0.09	0.07	0.04	0.04	0.43
Sev09	median	NDVI	SRO06_4188024	6	4188024	0.4893617	2.729326E-05	Sev09_median_NDVI	0.09	0.07	0.04	0.04	0.43
Sev09	median	OSAVI	SRO06_4188024	6	4188024	0.4893617	2.729369E-05	Sev09_median_OSAVI	0.09	0.07	0.04	0.04	0.43
Sev09	median	OSAVI	SRO06_43598472	6	43598472	0.4893617	7.338469E-06	Sev09_median_OSAVI	0.09	0.07	0.04	0.04	0.43
Sev09	median	OSAVI	SRO07_2343679	7	2343679	0.4893617	2.271702E-06	Sev09_median_OSAVI	0.09	0.07	0.04	0.04	0.43
Sev11	median	NDVI	SRO01_5663052	1	5663052	0.3191489	2.059934E-06	Sev11_median_NDVI	0.22	0.2	0.17	0.16	0.14
Sev11	median	OSAVI	SRO01_5663052	1	5663052	0.3191489	2.05994E-06	Sev11_median_OSAVI	0.22	0.2	0.17	0.16	0.14
Sev11	median	NDVI	SRO04_30600585	4	30600585	0.4734043	4.959922E-13	Sev11_median_NDVI	0.22	0.2	0.17	0.16	0.14
Sev11	median	OSAVI	SRO04_30600585	4	30600585	0.4734043	4.959917E-13	Sev11_median_OSAVI	0.22	0.2	0.17	0.16	0.14
Sev11	mean	NDVI	SRO04_30600585	4	30600585	0.4734043	1.102272E-11	Sev11_mean_NDVI	0.26	0.24	0.22	0.22	0.26
Sev11	mean	OSAVI	SRO04_30600585	4	30600585	0.4734043	1.102265E-11	Sev11_mean_OSAVI	0.26	0.24	0.22	0.22	0.26
Sev13	median	NDVI	SRO01_12620989	1	12620989	0.4946809	5.447634E-12	Sev13_median_NDVI	0.18	0.21	0.19	0.2	0.18
Sev13	median	OSAVI	SRO01_12620989	1	12620989	0.4946809	5.447402E-12	Sev13_median_OSAVI	0.18	0.21	0.19	0.2	0.18
Sev13	mean	NDVI	SRO01_14234912	1	14234912	0.4893617	6.780669E-06	Sev13_mean_NDVI	0.16	0.2	0.18	0.19	0.12
Sev13	mean	OSAVI	SRO01_14234912	1	14234912	0.4893617	6.780588E-06	Sev13_mean_OSAVI	0.16	0.2	0.18	0.19	0.12
Sev17	mean	NDVI	SRO03_944469	3	944469	0.4789474	4.378192E-08	Sev17_mean_NDVI	0.15	0.17	0.18	0.19	0.29
Sev17	mean	OSAVI	SRO03_944469	3	944469	0.4789474	4.378251E-08	Sev17_mean_OSAVI	0.15	0.17	0.18	0.19	0.29
Sev17	mean	NDVI	SRO05_26176459	5	26176459	0.4894737	2.993213E-16	Sev17_mean_NDVI	0.15	0.17	0.18	0.19	0.29
Sev17	mean	OSAVI	SRO05_26176459	5	26176459	0.4894737	2.993705E-16	Sev17_mean_OSAVI	0.15	0.17	0.18	0.19	0.29
Sev17	median	NDVI	SRO05_26176459	5	26176459	0.4894737	4.533053E-12	Sev17_median_NDVI	0.14	0.17	0.18	0.21	0.43
Sev17	median	OSAVI	SRO05_26176459	5	26176459	0.4894737	4.533444E-12	Sev17_median_OSAVI	0.14	0.17	0.18	0.21	0.43
Sev17	median	NDVI	SRO05_2789467	5	2789467	0.4842105	9.85182E-11	Sev17_median_NDVI	0.14	0.17	0.18	0.21	0.43
Sev17	median	OSAVI	SRO05_2789467	5	2789467	0.4842105	9.85354E-11	Sev17_median_OSAVI	0.14	0.17	0.18	0.21	0.43
Sev17	median	NDVI	SRO06_45048935	6	45048935	0.4842105	1.757498E-10	Sev17_median_NDVI	0.14	0.17	0.18	0.21	0.43
Sev17	median	OSAVI	SRO06_45048935	6	45048935	0.4842105	1.757779E-10	Sev17_median_OSAVI	0.14	0.17	0.18	0.21	0.43
Sev17	mean	NDVI	SRO07_30196023	7	30196023	0.5	5.352319E-14	Sev17_mean_NDVI	0.15	0.17	0.18	0.19	0.29
Sev17	mean	OSAVI	SRO07_30196023	7	30196023	0.5	5.352859E-14	Sev17_mean_OSAVI	0.15	0.17	0.18	0.19	0.29
Sev17	median	NDVI	SRO07_30196023	7	30196023	0.5	1.014049E-08	Sev17_median_NDVI	0.14	0.17	0.18	0.21	0.43
Sev17	median	OSAVI	SRO07_30196023	7	30196023	0.5	1.014156E-08	Sev17_median_OSAVI	0.14	0.17	0.18	0.21	0.43
Sev17	mean	NDVI	SRO07_39694874	7	39694874	0.4894737	8.896147E-12	Sev17_mean_NDVI	0.15	0.17	0.18	0.19	0.29
Sev17	mean	OSAVI	SRO07_39694874	7	39694874	0.4894737	8.896347E-12	Sev17_mean_OSAVI	0.15	0.17	0.18	0.19	0.29
