# Supplementary material for: Complementary approaches to dissect late leaf rust resistance in an interspecific raspberry population
Source: G3 (Bethesda). 2024 Aug 22;14(10):jkae202. doi: 10.1093/g3journal/jkae202 (PMC11457092; doi:10.1093/g3journal/jkae202)
Supplement: jkae202_Supplementary_Data [file jkae202_supplementary_data.zip › Table_S4_G3-2024-405231.csv]

genotype	checkId	Plot	Inoc	Rep	Row	Col	Block	Sev11	Sev13	Sev15	Sev17
NA	Salmon	2	I	1	1	2	1	3	3.33	4.33	5.33
JG24	noCheck	3	I	1	1	3	1	1	1.67	4	4.33
JG18	noCheck	4	I	1	1	4	1	0.33	0.33	0.33	NA
JG16	noCheck	10	I	1	2	5	1	0.33	0.33	0.33	0.33
JT34	noCheck	11	I	1	2	4	1	1.33	1.67	2	2
JS1	noCheck	13	I	1	2	2	1	3	4	4.33	4.67
NA	HimboTop	15	I	1	3	1	1	4	4.33	6.33	6.67
JT14	noCheck	16	I	1	3	2	1	0.33	0.33	0.33	0.33
JS9	noCheck	17	I	1	3	3	1	0.33	0.33	0.33	0.33
JT20	noCheck	22	I	1	4	7	1	3	3.67	4	4
JG42	noCheck	23	I	1	4	6	1	1.33	1.33	1.67	1.67
JS29	noCheck	24	I	1	4	5	1	1.33	1.33	1.33	1.33
NA	Heritage	25	I	1	4	4	1	4	4.33	5	5.33
JT18	noCheck	26	I	1	4	3	1	1	1	1.33	1.67
JS7	noCheck	27	I	1	4	2	1	0.67	1.33	2.33	2.67
JS2	noCheck	29	I	1	5	1	1	2.67	3.67	5.33	6.33
JG7	noCheck	30	I	1	5	2	1	0.67	0.67	1.67	1.67
JG11	noCheck	32	I	1	5	4	1	3	3.67	5	5.67
JT21	noCheck	33	I	1	5	5	1	3	3.67	4	4.67
JG6	noCheck	34	I	1	5	6	1	1.33	1.33	2.33	2.67
NA	GoldenBliss	35	I	1	5	7	1	1.67	2	4	4.33
JT1	noCheck	36	I	1	6	7	1	1	1.33	1.67	2.33
JT21	noCheck	38	I	1	6	5	1	3	3.67	5.67	5.67
JT16	noCheck	39	I	1	6	4	1	1	1	2	2.33
JS25	noCheck	40	I	1	6	3	1	0.33	0.33	0.67	1
JS22	noCheck	41	I	1	6	2	1	2	2.33	3.67	3.67
NA	GoldenBliss	42	I	1	6	1	1	1.67	2.33	3.67	4
JS19	noCheck	43	I	1	7	1	1	1.33	2	4	4.33
JG20	noCheck	44	I	1	7	2	1	2.33	2.67	3.33	3.67
NA	Jewel	45	I	1	7	3	1	0.33	0.67	0.67	0.67
JG39	noCheck	46	I	1	7	4	1	0.67	1	2.33	3
JT28	noCheck	47	I	1	7	5	1	4	4.67	5.67	6
JG32	noCheck	48	I	1	7	6	1	2.33	3	3.67	4
JG9	noCheck	49	I	1	7	7	1	2.33	2.67	4	5
JS12	noCheck	50	I	1	8	7	2	1	1.33	3.33	3.33
JG12	noCheck	51	I	1	8	6	2	3	3.67	4	4.33
JS15	noCheck	52	I	1	8	5	2	0.33	0.67	0.67	1
JG4	noCheck	53	I	1	8	4	1	4	5	6	6.33
JG34	noCheck	54	I	1	8	3	1	1.33	1.67	2	2.67
JT19	noCheck	55	I	1	8	2	1	1.67	2	2.67	3.67
JG39	noCheck	56	I	1	8	1	1	1.67	1.67	2	2.67
NA	HimboTop	58	I	1	9	2	2	2.67	3.33	6	7
JS32	noCheck	59	I	1	9	3	2	1.67	1.67	3.67	4.33
JT30	noCheck	60	I	1	9	4	2	1	1	1.33	1.33
JT18	noCheck	62	I	1	9	6	2	1.33	2.67	3	3.67
NA	Heritage	63	I	1	9	7	2	1.33	2	3	3.67
JG41	noCheck	64	I	1	10	7	2	4.33	6	6	7
JT37	noCheck	65	I	1	10	6	2	4	4.67	5.67	6
NA	Salmon	67	I	1	10	4	2	2.33	3	3.67	3.67
JG14	noCheck	68	I	1	10	3	2	1.33	1.33	2	2.67
JT24	noCheck	70	I	1	10	1	2	3.67	4.67	5.33	6
JS36	noCheck	72	I	1	11	2	2	2.67	3	5	6.33
JS11	noCheck	73	I	1	11	3	2	1	1.67	2.33	3
JT21	noCheck	75	I	1	11	5	2	3	4	5.33	6.67
JG43	noCheck	76	I	1	11	6	2	4.67	6	7.33	7.33
JT9	noCheck	79	I	1	12	6	2	4.67	5.67	6.33	6.67
JT19	noCheck	80	I	1	12	5	2	1	1.33	1.67	2.33
JG13	noCheck	81	I	1	12	4	2	4.67	6.33	6.67	7
JG27	noCheck	84	I	1	12	1	2	3	3	4	4.67
JS23	noCheck	86	I	1	13	2	2	0.67	0.33	0.33	0.33
JG3	noCheck	88	I	1	13	4	2	1	1.33	1.67	2.33
JG35	noCheck	89	I	1	13	5	2	1	1	1.33	2.33
NA	GoldenBliss	90	I	1	13	6	2	3.33	4	5	5
JG24	noCheck	92	I	1	14	7	2	0.67	1	2	2.33
JG27	noCheck	93	I	1	14	6	2	3.67	4	4.33	5
JG38	noCheck	94	I	1	14	5	2	3.33	4.67	5.33	6.67
JG7	noCheck	95	I	1	14	4	2	1	1	1.33	1.33
JS4	noCheck	96	I	1	14	3	2	3	4	4.67	5.33
JS30	noCheck	97	I	1	14	2	2	3.33	3.67	4.33	4.33
JT5	noCheck	98	I	1	14	1	2	1.67	2.33	3	4.33
NA	HimboTop	99	I	1	15	1	2	3.67	4.33	4.67	5.33
JT39	noCheck	100	I	1	15	2	2	4.33	5.67	6.67	7
JG4	noCheck	104	I	1	15	6	2	4	4.33	5.67	6.33
JG1	noCheck	106	I	1	16	7	3	4.33	5	5	6.33
JS31	noCheck	110	I	1	16	3	3	2	2	3.33	3.67
JG37	noCheck	111	I	1	16	2	3	0	NA	NA	NA
JS3	noCheck	113	I	1	17	1	3	1	1	1.67	1.67
JS10	noCheck	115	I	1	17	3	3	1	1.33	1.33	2.33
NA	GoldenBliss	118	I	1	17	6	3	1.67	2	2.67	3.33
JT35	noCheck	119	I	1	17	7	3	1	1.33	1.33	2.33
JG36	noCheck	120	I	1	18	7	3	3.67	4	4.67	5.67
JT32	noCheck	121	I	1	18	6	3	3	3.33	5	5.67
JS38	noCheck	122	I	1	18	5	3	0.33	0.33	NA	NA
NA	Heritage	123	I	1	18	4	3	2.67	3	3.67	4.67
JG19	noCheck	125	I	1	18	2	3	1.67	2	2.33	3
JS5	noCheck	129	I	1	19	3	3	2.33	3	3.67	5
JG20	noCheck	131	I	1	19	5	3	0.33	0.33	1	1
JT11	noCheck	132	I	1	19	6	3	1.33	1.67	2.67	3.67
NA	GoldenBliss	134	I	1	20	7	3	3	3.33	4	4.67
JG8	noCheck	137	I	1	20	4	3	2.67	3	3	3.33
JT26	noCheck	138	I	1	20	3	3	4	5	5.67	6.33
JG17	noCheck	139	I	1	20	2	3	4	4.67	5.33	6
JG15	noCheck	142	I	1	21	2	3	1.67	2.33	3.33	3.33
JT6	noCheck	147	I	1	21	7	3	1.33	1.33	2	2
JT12	noCheck	148	I	1	22	7	3	2.33	3	3	4
JT36	noCheck	149	I	1	22	6	3	1.33	1.67	2	2.33
JT17	noCheck	151	I	1	22	4	3	0.67	1	1.67	2
JG25	noCheck	153	I	1	22	2	3	0.33	0.33	NA	NA
JG19	noCheck	156	I	1	23	2	3	0.67	1.33	1.33	1.33
NA	GoldenBliss	157	I	1	23	3	3	2	2	2	3
JG31	noCheck	158	I	1	23	4	3	0.67	0.67	0.67	0.67
JT22	noCheck	159	I	1	23	5	3	0.67	1	1.33	1.33
JS14	noCheck	162	I	2	1	8	4	0	0	0.33	0.33
NA	Salmon	163	I	2	1	9	4	2	2.67	3.67	6
JG18	noCheck	165	I	2	1	11	4	0.33	2	2.67	3.33
JT26	noCheck	171	I	2	2	12	4	4.33	4.67	7	7.33
JS1	noCheck	174	I	2	2	9	4	0.33	0.33	0.67	0.67
JT31	noCheck	179	I	2	3	11	4	1.33	2.33	3	3
JG42	noCheck	184	I	2	4	13	4	0.33	0.67	1.67	1.67
JS29	noCheck	185	I	2	4	12	4	0.33	0.33	0.33	0.33
NA	Heritage	186	I	2	4	11	4	3	5	7.33	8
JS7	noCheck	188	I	2	4	9	4	0.33	1.33	2	2
JS2	noCheck	190	I	2	5	8	4	1.33	2.67	4.67	5.33
JT27	noCheck	192	I	2	5	10	4	1	2	3	3.33
JT2	noCheck	194	I	2	5	12	4	0	0.33	1	1.67
JG6	noCheck	195	I	2	5	13	4	1	2	3	5.33
NA	GoldenBliss	196	I	2	5	14	4	2.33	3.33	4	6.33
JT1	noCheck	197	I	2	6	14	4	0.33	1.67	2.67	3.33
JT21	noCheck	199	I	2	6	12	4	3	4.67	7	7.33
JS19	noCheck	204	I	2	7	8	4	0.67	1	2	2
NA	Jewel	206	I	2	7	10	4	0	0	0	0
JG39	noCheck	207	I	2	7	11	4	3.67	4.33	6.33	7
JT28	noCheck	208	I	2	7	12	4	2	3.67	5.33	6.67
JG32	noCheck	209	I	2	7	13	4	0.67	1.33	1.33	5
JG9	noCheck	210	I	2	7	14	4	3	4.67	6.33	7
JS12	noCheck	211	I	2	8	14	5	3	3.67	5.67	6
JG12	noCheck	212	I	2	8	13	5	2.33	3	4	4
JS15	noCheck	213	I	2	8	12	5	0.67	1.33	2	2
JG4	noCheck	214	I	2	8	11	4	3	4.33	6	7
JG34	noCheck	215	I	2	8	10	4	0.33	1	1.67	1.67
JT19	noCheck	216	I	2	8	9	4	1	2.67	3	3.67
JG21	noCheck	218	I	2	9	8	5	0.67	2	2.33	2.33
NA	HimboTop	219	I	2	9	9	5	5	6.33	7.67	8
JS32	noCheck	220	I	2	9	10	5	0	0	0	0.67
JT30	noCheck	221	I	2	9	11	5	0.67	0.67	1.33	2
JG41	noCheck	225	I	2	10	14	5	1	1.67	4	4.33
JT37	noCheck	226	I	2	10	13	5	4.33	5	7.33	7.33
JT7	noCheck	227	I	2	10	12	5	0.33	1.67	2.67	5
NA	Salmon	228	I	2	10	11	5	2.67	3.67	5.67	7.33
JG14	noCheck	229	I	2	10	10	5	0	0	0	0
JT24	noCheck	231	I	2	10	8	5	1	2	3.33	5
JS36	noCheck	233	I	2	11	9	5	0	0	0.33	1
JS11	noCheck	234	I	2	11	10	5	0	0	0	0.67
JG43	noCheck	237	I	2	11	13	5	5.33	6.33	7.67	7.67
JS20	noCheck	238	I	2	11	14	5	0	0.33	0.33	0.67
JT9	noCheck	240	I	2	12	13	5	3	4.33	5.67	7.33
JG29	noCheck	242	I	2	12	11	5	0.33	0.67	2.33	4.33
JS25	noCheck	243	I	2	12	10	5	0	0	0	0
JT40	noCheck	245	I	2	12	8	5	1.67	2.67	3.67	4.33
JS23	noCheck	247	I	2	13	9	5	1.33	2	2.67	3.67
JG3	noCheck	249	I	2	13	11	5	1.67	2	3.67	4
JG3	noCheck	250	I	2	13	12	5	0.67	1	1.33	1.67
JS3	noCheck	251	I	2	13	13	5	3.33	5	7	7.67
JG24	noCheck	253	I	2	14	14	5	0.67	1	3	4.33
JG27	noCheck	254	I	2	14	13	5	0.67	0.67	1.33	2.33
JG38	noCheck	255	I	2	14	12	5	0.67	0.67	0.67	0.67
JS4	noCheck	257	I	2	14	10	5	2.33	2.67	4.33	7.33
JS30	noCheck	258	I	2	14	9	5	0	0	0	0
JT39	noCheck	261	I	2	15	9	5	0	0	0.67	0.67
JG40	noCheck	263	I	2	15	11	5	0	0	0.33	0.67
JG26	noCheck	264	I	2	15	12	5	0.33	1	2.33	3.67
JG1	noCheck	267	I	2	16	14	6	4.33	5	6.33	7.33
JS24	noCheck	269	I	2	16	12	6	3.67	5.67	6.67	7.67
JS31	noCheck	271	I	2	16	10	6	3	3.67	5	6
JG37	noCheck	272	I	2	16	9	6	2.67	4.33	6.67	7.67
JS3	noCheck	274	I	2	17	8	6	0	0.67	0.67	1.33
JS10	noCheck	276	I	2	17	10	6	0	0.33	0.67	0.67
JT35	noCheck	280	I	2	17	14	6	1.67	1.67	1.67	1.67
JG36	noCheck	281	I	2	18	14	6	0	0	0	0
JS38	noCheck	283	I	2	18	12	6	2	2.33	2.67	3
NA	Heritage	284	I	2	18	11	6	2.67	4	5.67	6.67
JS8	noCheck	285	I	2	18	10	6	0	0	1	0.33
JG16	noCheck	288	I	2	19	8	6	4.33	5	6.67	7.67
JS27	noCheck	289	I	2	19	9	6	1.67	2.33	2.33	3.33
JS5	noCheck	290	I	2	19	10	6	2	3	4	4.67
JT11	noCheck	293	I	2	19	13	6	2.67	3.67	5.33	6.67
JG13	noCheck	294	I	2	19	14	6	2	3	4	4.67
JG8	noCheck	298	I	2	20	11	6	0.67	1	1	1
JT26	noCheck	299	I	2	20	10	6	2.33	3.33	4.67	4.67
JG17	noCheck	300	I	2	20	9	6	4.67	5.67	7.33	7.67
NA	Salmon	301	I	2	20	8	6	2.67	3.67	4.33	5.33
JT13	noCheck	302	I	2	21	8	6	2.33	2.67	3.67	5.33
JG15	noCheck	303	I	2	21	9	6	0	0.33	1	1
NA	Jewel	304	I	2	21	10	6	0	0	0	0
JS35	noCheck	307	I	2	21	13	6	0	0	0	0
JT6	noCheck	308	I	2	21	14	6	3	3	4.33	4.67
JT12	noCheck	309	I	2	22	14	6	0.33	0.67	1	1.67
JT36	noCheck	310	I	2	22	13	6	1.33	2.33	3	3.33
NA	HimboTop	311	I	2	22	12	6	1.33	2.67	3.67	5.67
JS21	noCheck	313	I	2	22	10	6	4	5.33	6.67	7.33
JG25	noCheck	314	I	2	22	9	6	1	1.33	1.67	2.67
JT29	noCheck	316	I	2	23	8	6	1	2.67	5.33	6
JG19	noCheck	317	I	2	23	9	6	4	5	6.67	7.33
JG31	noCheck	318	I	2	23	10	6	0	0	0.33	0.33
JT22	noCheck	320	I	2	23	12	6	0.33	0.33	0.67	1.33
