# Supplementary material for: Complementary approaches to dissect late leaf rust resistance in an interspecific raspberry population
Source: G3 (Bethesda). 2024 Aug 22;14(10):jkae202. doi: 10.1093/g3journal/jkae202 (PMC11457092; doi:10.1093/g3journal/jkae202)
Supplement: jkae202_Supplementary_Data [file jkae202_supplementary_data.zip › Table_S5_G3-2024-405231.csv]

genotype	plot	row	col	block	rep	inoc	pheno	checkId	mean_NDVI	mean_OSAVI	median_NDVI	median_OSAVI
NA	2	1	2	1	1	I	Sev01	Salmon	0.698923780580069	0.81074877940496	0.716369122454111	0.830985396076117
JG24	3	1	3	1	1	I	Sev01	noCheck	0.653897158710546	0.758518086795077	0.700792536641254	0.812916705601074
JG18	4	1	4	1	1	I	Sev01	noCheck	0.555490539337571	0.644366829226832	0.563760459273315	0.653960044016648
JG16	10	2	5	1	1	I	Sev01	noCheck	0.68864416909233	0.798824466664331	0.698956729355179	0.810787561618542
JT34	11	2	4	1	1	I	Sev01	noCheck	0.609103063233369	0.706557146841809	0.634169672272193	0.735634045346186
JS1	13	2	2	1	1	I	Sev01	noCheck	0.630225383843944	0.731058933995496	0.651172130974274	0.755357117189026
NA	15	3	1	1	1	I	Sev01	HimboTop	0.652748764301378	0.757186094933701	0.663810203391029	0.770017480737596
JT14	16	3	2	1	1	I	Sev01	noCheck	0.573337764535081	0.665069698008985	0.582621031698517	0.675838494647476
JS9	17	3	3	1	1	I	Sev01	noCheck	0.643558382284847	0.746525173422564	0.654986934213287	0.759782524935549
JT20	22	4	7	1	1	I	Sev01	noCheck	0.570279537016752	0.661522450078874	0.590292459478506	0.684737644496959
JG42	23	4	6	1	1	I	Sev01	noCheck	0.561487617175192	0.651323704602049	0.567671651634428	0.65849721122718
JS29	24	4	5	1	1	I	Sev01	noCheck	0.465383298146995	0.539843194185102	0.473202232158143	0.548913155139056
NA	25	4	4	1	1	I	Sev01	Heritage	0.587932865002852	0.682000112614244	0.599544234371681	0.695469162915624
JT18	26	4	3	1	1	I	Sev01	noCheck	0.657668460606999	0.762892976579907	0.671115213147196	0.778491166551885
JS7	27	4	2	1	1	I	Sev01	noCheck	0.621612412742097	0.72106810880591	0.64622697677234	0.749620739214974
JS2	29	5	1	1	1	I	Sev01	noCheck	0.661014046433683	0.766773902351465	0.673765455379575	0.781565164527553
JG7	30	5	2	1	1	I	Sev01	noCheck	0.553039111171279	0.641523269695427	0.57184132045788	0.663334203676963
JG11	32	5	4	1	1	I	Sev01	noCheck	0.578778069572052	0.671380689661056	0.592271192236994	0.687032233463913
JT21	33	5	5	1	1	I	Sev01	noCheck	0.603972120329143	0.700605449738444	0.607277646241436	0.704439618576443
JG6	34	5	6	1	1	I	Sev01	noCheck	0.569299296283301	0.660385380477793	0.589398338932337	0.683700082213105
NA	35	5	7	1	1	I	Sev01	GoldenBliss	0.581323951172311	0.674333968397615	0.591012639623751	0.685572646758828
JT1	36	6	7	1	1	I	Sev01	noCheck	0.615336633791014	0.713788452806409	0.617715212605724	0.716547986217156
JT21	38	6	5	1	1	I	Sev01	noCheck	0.548143759246144	0.635845003007302	0.561217856469627	0.651010807188689
JT16	39	6	4	1	1	I	Sev01	noCheck	0.621092884607243	0.720465579912688	0.642991582758312	0.745868106083931
JS25	40	6	3	1	1	I	Sev01	noCheck	0.029286776683901	0.033972564706949	0.029286776683901	0.033972564706949
JS22	41	6	2	1	1	I	Sev01	noCheck	0.570038854599981	0.661242979256177	0.579919861419748	0.672705155940842
NA	42	6	1	1	1	I	Sev01	GoldenBliss	0.571954454450714	0.663464997397798	0.581453880488428	0.674484379387288
JS19	43	7	1	1	1	I	Sev01	noCheck	0.628948269789619	0.729577565284588	0.649044153145494	0.752888664203063
JG20	44	7	2	1	1	I	Sev01	noCheck	0.599839003955654	0.695811136911023	0.617004287524519	0.715722985719632
NA	45	7	3	1	1	I	Sev01	Jewel	0.709636368693277	0.823175742031744	0.71715323335296	0.831895080057399
JG39	46	7	4	1	1	I	Sev01	noCheck	0.584768298653677	0.678329319452729	0.595718685273743	0.69103180794199
JT28	47	7	5	1	1	I	Sev01	noCheck	0.556337545591408	0.64534972102169	0.565971010575605	0.656524257415257
JG32	48	7	6	1	1	I	Sev01	noCheck	0.580069379881373	0.67287862948926	0.592176634214186	0.686922984915202
JG9	49	7	7	1	1	I	Sev01	noCheck	0.528832581124998	0.613444135544817	0.560462545339293	0.65013468643296
JS12	50	8	7	2	1	I	Sev01	noCheck	0.616860102268085	0.715555760381325	0.627704847517553	0.728135625484435
JG12	51	8	6	2	1	I	Sev01	noCheck	0.598216595898082	0.693929386622717	0.608223568046095	0.70553759909962
JS15	52	8	5	2	1	I	Sev01	noCheck	0.640906474609554	0.74344938345557	0.654532018433281	0.759254694953051
JG4	53	8	4	1	1	I	Sev01	noCheck	0.529302834052042	0.613989577146006	0.542869386880529	0.629726946703121
JG34	54	8	3	1	1	I	Sev01	noCheck	0.581799085821841	0.674884989122942	0.588588289032108	0.682760431190292
JT19	55	8	2	1	1	I	Sev01	noCheck	0.605476639501996	0.702350703638651	0.617914961094516	0.716779240242681
JG39	56	8	1	1	1	I	Sev01	noCheck	0.622378038675483	0.721956286222248	0.637192758967644	0.739141095675329
NA	58	9	2	2	1	I	Sev01	HimboTop	0.644286021464463	0.747369576301706	0.654989533169402	0.759785688228453
JS32	59	9	3	2	1	I	Sev01	noCheck	0.630662652303103	0.73156656585885	0.645114164686386	0.748330558048201
JT30	60	9	4	2	1	I	Sev01	noCheck	0.56990881127521	0.66109229945343	0.59069258708776	0.685201328688971
JT18	62	9	6	2	1	I	Sev01	noCheck	0.577676452038468	0.670102798870512	0.587258388742848	0.681218045540633
NA	63	9	7	2	1	I	Sev01	Heritage	0.628323348662306	0.728853040682338	0.652177099286944	0.756523764099012
JG41	64	10	7	2	1	I	Sev01	noCheck	0.565585652178363	0.65607762183165	0.575369312099603	0.667426643364521
JT37	65	10	6	2	1	I	Sev01	noCheck	0.558135723169985	0.647435686303574	0.572400071124751	0.663981981780898
NA	67	10	4	2	1	I	Sev01	Salmon	0.519294343384886	0.602379694715894	0.534357144374349	0.619852180880033
JG14	68	10	3	2	1	I	Sev01	noCheck	0.503594259519947	0.584167549287813	0.521064121538666	0.604432604997127
JT24	70	10	1	2	1	I	Sev01	noCheck	0.607630732952918	0.704849435854047	0.627974337779898	0.72844832048608
JS36	72	11	2	2	1	I	Sev01	noCheck	0.580757139014784	0.673676292090676	0.600174978127734	0.696200856020827
JS11	73	11	3	2	1	I	Sev01	noCheck	0.57302621734717	0.664708491616176	0.599415918371525	0.695320503781587
JT21	75	11	5	2	1	I	Sev01	noCheck	0.608649930631975	0.706031864187338	0.617584912740755	0.716396571453949
JG43	76	11	6	2	1	I	Sev01	noCheck	0.660890884843609	0.766631214491254	0.672643111666154	0.780263309351971
JT9	79	12	6	2	1	I	Sev01	noCheck	0.542367302786648	0.629144345640841	0.560374517574981	0.650032640396974
JT19	80	12	5	2	1	I	Sev01	noCheck	0.587493134613053	0.681490162766479	0.605827023918728	0.702757808277094
JG13	81	12	4	2	1	I	Sev01	noCheck	0.567770693395562	0.65861202521734	0.591485733981946	0.686120872738636
JG27	84	12	1	2	1	I	Sev01	noCheck	0.626417334849312	0.726641718874465	0.63778354978355	0.73982686801214
JS23	86	13	2	2	1	I	Sev01	noCheck	0.538616707534108	0.624793368404993	0.552231089857507	0.640586408384353
JG3	88	13	4	2	1	I	Sev01	noCheck	0.491723308682099	0.570397544496712	0.507614563342837	0.588831249414204
JG35	89	13	5	2	1	I	Sev01	noCheck	0.603060022772475	0.699547735334555	0.614250184849096	0.712528681796208
NA	90	13	6	2	1	I	Sev01	GoldenBliss	0.568818465268619	0.659827604872737	0.58499953929789	0.678598036412765
JG24	92	14	7	2	1	I	Sev01	noCheck	0.574356420421572	0.666251510211113	0.592221803059593	0.686975345269927
JG27	93	14	6	2	1	I	Sev01	noCheck	0.577841093915306	0.670293898451076	0.59539636868737	0.690658221403549
JG38	94	14	5	2	1	I	Sev01	noCheck	0.596869117675552	0.692366301963322	0.612405126128362	0.710388461480178
JG7	95	14	4	2	1	I	Sev01	noCheck	0.560828716717292	0.650559366761338	0.578068410462777	0.670557814181514
JS4	96	14	3	2	1	I	Sev01	noCheck	0.55594155211961	0.644890252345776	0.575898948109678	0.668041211704387
JS30	97	14	2	2	1	I	Sev01	noCheck	0.520293265784347	0.603538406785535	0.549006141710653	0.636845124988325
JT5	98	14	1	2	1	I	Sev01	noCheck	0.594356891163549	0.689451807830453	0.612396147028043	0.710377103002147
NA	99	15	1	2	1	I	Sev01	HimboTop	0.563602536040374	0.653776831992123	0.575223313717675	0.667256540898728
JT39	100	15	2	2	1	I	Sev01	noCheck	0.543041893245139	0.629926738392811	0.557493743349968	0.646691191676922
JG4	104	15	6	2	1	I	Sev01	noCheck	0.497042414840177	0.576567619159449	0.529518367720486	0.614239561993008
JG1	106	16	7	3	1	I	Sev01	noCheck	0.495400437219368	0.574662974337424	0.514006392178981	0.596245920295995
JS31	110	16	3	3	1	I	Sev01	noCheck	0.488073404082949	0.566163439662654	0.503163420205409	0.583667643170257
JG37	111	16	2	3	1	I	Sev01	noCheck	0.536779615834103	0.622662334107762	0.568130968622101	0.659029046530765
JS3	113	17	1	3	1	I	Sev01	noCheck	0.575727414881098	0.66784156939444	0.596720400222346	0.692193099154719
JS10	115	17	3	3	1	I	Sev01	noCheck	0.609159411171463	0.7066228316385	0.620182028093211	0.719409179615382
NA	118	17	6	3	1	I	Sev01	GoldenBliss	0.60643949426484	0.70346775844986	0.611614416005603	0.709470994178189
JT35	119	17	7	3	1	I	Sev01	noCheck	0.580311645229812	0.673159711259843	0.612066234221014	0.709994937397822
JG36	120	18	7	3	1	I	Sev01	noCheck	0.576778511620965	0.669061197216645	0.599756232360548	0.695715079495659
JT32	121	18	6	3	1	I	Sev01	noCheck	0.516320316681169	0.598929828227754	0.535823469506925	0.621553430004524
JS38	122	18	5	3	1	I	Sev01	noCheck	0.425762981369569	0.493883614653114	0.444399543305636	0.515501760475864
NA	123	18	4	3	1	I	Sev01	Heritage	0.589353135113629	0.683647640553626	0.601029097169758	0.697191617788594
JG19	125	18	2	3	1	I	Sev01	noCheck	0.593371030042122	0.688308308445768	0.608729396644563	0.706124227485378
JS5	129	19	3	3	1	I	Sev01	noCheck	0.565399083623209	0.655860849613737	0.585205891839587	0.678836888257497
JG20	131	19	5	3	1	I	Sev01	noCheck	0.56530241465388	0.655748830069456	0.591132625217753	0.685712153884955
JT11	132	19	6	3	1	I	Sev01	noCheck	0.57181829465495	0.663307357271513	0.598958178300342	0.694789832320685
NA	134	20	7	3	1	I	Sev01	GoldenBliss	0.521965853657363	0.605478608762974	0.532868926099417	0.618126287383466
JG8	137	20	4	3	1	I	Sev01	noCheck	0.56635296199019	0.656967489824184	0.594060389352404	0.689108226438282
JT26	138	20	3	3	1	I	Sev01	noCheck	0.619584501741613	0.718715841976584	0.632263098795272	0.733422961237961
JG17	139	20	2	3	1	I	Sev01	noCheck	0.602200331378818	0.698550281450413	0.622540546227961	0.722145296889364
JG15	142	21	2	3	1	I	Sev01	noCheck	0.646873087689413	0.750370314111106	0.655837906096368	0.760769460624587
JT6	147	21	7	3	1	I	Sev01	noCheck	0.549936124573501	0.637924109967401	0.586751861225428	0.680629824989972
JT12	148	22	7	3	1	I	Sev01	noCheck	0.526954756322409	0.611265733272754	0.55806296281836	0.64735168890446
JT36	149	22	6	3	1	I	Sev01	noCheck	0.564662327783027	0.655006373012251	0.592885044175091	0.687744806465003
JT17	151	22	4	3	1	I	Sev01	noCheck	0.605112811951547	0.701928719951877	0.622210558126958	0.721762410618796
JG25	153	22	2	3	1	I	Sev01	noCheck	0.525734448120669	0.609849857957565	0.562115875086158	0.652052125991819
JG19	156	23	2	3	1	I	Sev01	noCheck	0.512108471594342	0.594043794207488	0.503379916640398	0.583919067159631
NA	157	23	3	3	1	I	Sev01	GoldenBliss	0.648149337373012	0.751850900373872	0.667835121160047	0.774686562753906
JG31	158	23	4	3	1	I	Sev01	noCheck	0.62278963534917	0.722433832125616	0.630561378989052	0.731447791997242
JT22	159	23	5	3	1	I	Sev01	noCheck	0.545324437063453	0.632574396520803	0.567307596979847	0.658075053060574
NA	2	1	2	1	1	I	Sev03	Salmon	0.604492096399096	0.70120808155656	0.697256842804116	0.808814032343146
JG24	3	1	3	1	1	I	Sev03	noCheck	0.573252303144811	0.664970150372157	0.66199364025992	0.767909225342844
JG18	4	1	4	1	1	I	Sev03	noCheck	0.39838574008971	0.462125368430434	0.427410803081771	0.495794245759039
JG16	10	2	5	1	1	I	Sev03	noCheck	0.520004076144714	0.603202651222491	0.586738686465749	0.680614797809485
JT34	11	2	4	1	1	I	Sev03	noCheck	0.445188539028542	0.516416657451694	0.519711255980527	0.602862358132752
JS1	13	2	2	1	1	I	Sev03	noCheck	0.421001050723308	0.488359529177064	0.589427510245902	0.683734160517007
NA	15	3	1	1	1	I	Sev03	HimboTop	0.637137309696821	0.739076655663923	0.692220404383332	0.802973017754039
JT14	16	3	2	1	1	I	Sev03	noCheck	0.522846583443015	0.606499952851481	0.561217798594848	0.651010206987515
JS9	17	3	3	1	1	I	Sev03	noCheck	0.556792323330391	0.645876942926725	0.603877762468251	0.700495341860973
JT20	22	4	7	1	1	I	Sev03	noCheck	0.510920800717008	0.592666531671333	0.543389547894514	0.630330400432008
JG42	23	4	6	1	1	I	Sev03	noCheck	0.487655279745381	0.565678484084943	0.522350946595083	0.605925728339693
JS29	24	4	5	1	1	I	Sev03	noCheck	0.414767177332603	0.481128762924024	0.441879580634683	0.51257898201149
NA	25	4	4	1	1	I	Sev03	Heritage	0.555074409472758	0.643884472753937	0.584173592731715	0.677639609578078
JT18	26	4	3	1	1	I	Sev03	noCheck	0.618428902578416	0.717375367365808	0.661111581166833	0.766887300705891
JS7	27	4	2	1	1	I	Sev03	noCheck	0.620395794170673	0.719656872350132	0.660262019368569	0.765901522461768
JS2	29	5	1	1	1	I	Sev03	noCheck	0.626625705337328	0.726883179629589	0.679247936042424	0.787925073458575
JG7	30	5	2	1	1	I	Sev03	noCheck	0.553231875493072	0.641746764941425	0.578696456524833	0.671285978978287
JG11	32	5	4	1	1	I	Sev03	noCheck	0.532960237294902	0.618232215681791	0.55832517348944	0.647655549972114
JT21	33	5	5	1	1	I	Sev03	noCheck	0.545909401292135	0.633252958814047	0.568031907188495	0.658915288241622
JG6	34	5	6	1	1	I	Sev03	noCheck	0.46537980425174	0.539839181902191	0.517766787392091	0.600608176858491
NA	35	5	7	1	1	I	Sev03	GoldenBliss	0.514674386620898	0.597020569496798	0.544562802922618	0.63169126192128
JT1	36	6	7	1	1	I	Sev03	noCheck	0.5203721456779	0.603629997433082	0.536022757725052	0.621784348178852
JT21	38	6	5	1	1	I	Sev03	noCheck	0.460762371278403	0.534482882639146	0.493643106353714	0.57262412511572
JT16	39	6	4	1	1	I	Sev03	noCheck	0.567378015405096	0.658156594217611	0.602730757426784	0.699165926065196
JS25	40	6	3	1	1	I	Sev03	noCheck	-0.2443335672923	-0.283425221528984	-0.2443335672923	-0.283425221528984
JS22	41	6	2	1	1	I	Sev03	noCheck	0.520889870241057	0.604230145617051	0.578942965302324	0.671571592423508
NA	42	6	1	1	1	I	Sev03	GoldenBliss	0.53362986378119	0.619008125445676	0.588029660299154	0.682112294747281
JS19	43	7	1	1	1	I	Sev03	noCheck	0.519588215856792	0.602719904575585	0.653881925914799	0.75850050198258
JG20	44	7	2	1	1	I	Sev03	noCheck	0.588485718760832	0.682641235115256	0.638561865985784	0.740730128813462
NA	45	7	3	1	1	I	Sev03	Jewel	0.6306517052461	0.731553710635894	0.702542837977925	0.814947041658502
JG39	46	7	4	1	1	I	Sev03	noCheck	0.513343318764259	0.595476522918802	0.543405772105324	0.63034779649168
JT28	47	7	5	1	1	I	Sev03	noCheck	0.458226722422642	0.531541565284423	0.493557119653492	0.572525018895465
JG32	48	7	6	1	1	I	Sev03	noCheck	0.46784641134552	0.54270021766375	0.488714780806293	0.566907795245374
JG9	49	7	7	1	1	I	Sev03	noCheck	0.397945448294904	0.46161549447869	0.437424425634825	0.507410595872403
JS12	50	8	7	2	1	I	Sev03	noCheck	0.460041903884136	0.533647017804149	0.496029016321681	0.575392219643
JG12	51	8	6	2	1	I	Sev03	noCheck	0.464070073354937	0.538319686135636	0.5156185622072	0.598116071804619
JS15	52	8	5	2	1	I	Sev03	noCheck	0.571680729356011	0.663147723283526	0.596817545071629	0.692306109340411
JG4	53	8	4	1	1	I	Sev03	noCheck	0.472146836761073	0.547688785792381	0.504115531890952	0.584772673909608
JG34	54	8	3	1	1	I	Sev03	noCheck	0.466394597640953	0.54101604865292	0.551886430975369	0.640186542343558
JT19	55	8	2	1	1	I	Sev03	noCheck	0.507800972746476	0.589046913328266	0.61993449998346	0.719122116849074
JG39	56	8	1	1	1	I	Sev03	noCheck	0.435233692153379	0.504868979714151	0.607612523829526	0.704826883831419
NA	58	9	2	2	1	I	Sev03	HimboTop	0.461269499431537	0.535070821880995	0.66997792558897	0.777171797495409
JS32	59	9	3	2	1	I	Sev03	noCheck	0.529771307377659	0.614532818804871	0.627069760255453	0.727397924866274
JT30	60	9	4	2	1	I	Sev03	noCheck	0.517361139978504	0.600137092258183	0.557138035717032	0.646278409447975
JT18	62	9	6	2	1	I	Sev03	noCheck	0.460460001324966	0.534132098758435	0.49861459789254	0.578391650329949
NA	63	9	7	2	1	I	Sev03	Heritage	0.470288591108096	0.545533055385361	0.548269938172826	0.635991410180216
JG41	64	10	7	2	1	I	Sev03	noCheck	0.471352332528035	0.546767243234633	0.49357285312914	0.572543176060033
JT37	65	10	6	2	1	I	Sev03	noCheck	0.458431802344271	0.531779406203206	0.490229898285254	0.568665465350709
NA	67	10	4	2	1	I	Sev03	Salmon	0.436097426777211	0.50587144140338	0.474314746442697	0.550203528612349
JG14	68	10	3	2	1	I	Sev03	noCheck	0.345521613773924	0.400803797477491	0.453272857292658	0.525794949686216
JT24	70	10	1	2	1	I	Sev03	noCheck	0.53484798289449	0.620421196078048	0.663091585435391	0.769182897464943
JS36	72	11	2	2	1	I	Sev03	noCheck	0.513187333703792	0.595295313914853	0.625038396795042	0.725041943441748
JS11	73	11	3	2	1	I	Sev03	noCheck	0.348559658890986	0.404327961970321	0.516983083589945	0.599698417608977
JT21	75	11	5	2	1	I	Sev03	noCheck	0.52565111924133	0.609753528528132	0.577293106727466	0.669658317242177
JG43	76	11	6	2	1	I	Sev03	noCheck	0.585338648488905	0.678990898343472	0.613360264404455	0.711496252450901
JT9	79	12	6	2	1	I	Sev03	noCheck	0.488911328042195	0.567135661473239	0.524275752947948	0.608158479719737
JT19	80	12	5	2	1	I	Sev03	noCheck	0.519732728154977	0.602888311053442	0.556338266671182	0.645350640835464
JG13	81	12	4	2	1	I	Sev03	noCheck	0.485678935175822	0.563385859069168	0.563395554445051	0.65353723623916
JG27	84	12	1	2	1	I	Sev03	noCheck	0.518893864077272	0.601914470789469	0.676784114345212	0.78506646168417
JS23	86	13	2	2	1	I	Sev03	noCheck	0.44433266311267	0.515423723136846	0.526416687176032	0.610640347069496
JG3	88	13	4	2	1	I	Sev03	noCheck	0.412776959454044	0.478820026321289	0.470566383516184	0.545854841953126
JG35	89	13	5	2	1	I	Sev03	noCheck	0.569550429983318	0.66067678560462	0.590706658797017	0.6852177633231
NA	90	13	6	2	1	I	Sev03	GoldenBliss	0.524349495362978	0.608243805382695	0.555112235212635	0.643928670354033
JG24	92	14	7	2	1	I	Sev03	noCheck	0.527706483180176	0.612137754875489	0.551059752821116	0.639227663261318
JG27	93	14	6	2	1	I	Sev03	noCheck	0.509792396933694	0.591357538186365	0.561533101045296	0.651376322146112
JG38	94	14	5	2	1	I	Sev03	noCheck	0.556105355505428	0.645080403162511	0.612184298931499	0.710132151954056
JG7	95	14	4	2	1	I	Sev03	noCheck	0.264222053607863	0.30649677667336	0.34300958716735	0.397888823515312
JS4	96	14	3	2	1	I	Sev03	noCheck	0.264763568079713	0.307124842934344	0.243048829665178	0.281934603473303
JS30	97	14	2	2	1	I	Sev03	noCheck	0.516363893131687	0.598980110564685	0.61472129024663	0.713075017776166
JT5	98	14	1	2	1	I	Sev03	noCheck	0.421433296394715	0.488860776461353	0.628582081602216	0.72915210758663
NA	99	15	1	2	1	I	Sev03	HimboTop	0.433802054023926	0.503208435331952	0.583353853730608	0.676687804234211
JT39	100	15	2	2	1	I	Sev03	noCheck	0.490195750416347	0.568625319797715	0.611766451517175	0.709646977826314
JG4	104	15	6	2	1	I	Sev03	noCheck	0.478732498123918	0.555328269059065	0.522447763017666	0.606038107797817
JG1	106	16	7	3	1	I	Sev03	noCheck	0.487848197901561	0.56590242352889	0.534765963852886	0.620327163173646
JS31	110	16	3	3	1	I	Sev03	noCheck	0.24815289408114	0.287856577610379	0.325944459378425	0.378094321972426
JG37	111	16	2	3	1	I	Sev03	noCheck	0.17617013616007	0.204356480776547	0.210934189017376	0.244682474141918
JS3	113	17	1	3	1	I	Sev03	noCheck	0.318978334666571	0.370013326614717	0.462929253826365	0.536995211696988
JS10	115	17	3	3	1	I	Sev03	noCheck	0.275148668496934	0.319171559048811	0.114091782112023	0.132346077728455
NA	118	17	6	3	1	I	Sev03	GoldenBliss	0.559384395006498	0.64888396909793	0.616684665273426	0.715352056315453
JT35	119	17	7	3	1	I	Sev03	noCheck	0.526674438419937	0.610940749578949	0.580044803537216	0.672850326624366
JG36	120	18	7	3	1	I	Sev03	noCheck	0.350100739349627	0.406115936627465	0.555630445093487	0.64453002914695
JT32	121	18	6	3	1	I	Sev03	noCheck	0.403467917541975	0.468021395905881	0.506705986911206	0.587777045238603
JS38	122	18	5	3	1	I	Sev03	noCheck	0.201155746240373	0.23333995273611	0.263196957046108	0.305307337202571
NA	123	18	4	3	1	I	Sev03	Heritage	0.357853264482329	0.415108464209746	0.527312013828868	0.611677706636428
JG19	125	18	2	3	1	I	Sev03	noCheck	0.289413956697728	0.335719137900457	0.358862200393932	0.416278448710721
JS5	129	19	3	3	1	I	Sev03	noCheck	0.223245163442484	0.25896368111349	-0.024794112493429	-0.028760968908576
JG20	131	19	5	3	1	I	Sev03	noCheck	0.357176166949412	0.414322935552127	0.497752672529065	0.577390513361009
JT11	132	19	6	3	1	I	Sev03	noCheck	0.279113924945067	0.323771351505381	0.476593923833975	0.552847437645015
NA	134	20	7	3	1	I	Sev03	GoldenBliss	0.270392257230363	0.313654306750413	0.458359377872559	0.531695314349923
JG8	137	20	4	3	1	I	Sev03	noCheck	0.433617902766722	0.502995100806089	0.588696315856261	0.682884985513048
JT26	138	20	3	3	1	I	Sev03	noCheck	0.186811520285338	0.216700758899819	-0.036726181967943	-0.042602071414487
JG17	139	20	2	3	1	I	Sev03	noCheck	0.412057694561856	0.477985468643553	0.595062326031708	0.690270627446139
JG15	142	21	2	3	1	I	Sev03	noCheck	0.324870740141164	0.37684866866738	0.388308387461169	0.450435468019866
JT6	147	21	7	3	1	I	Sev03	noCheck	0.163291603414175	0.189417967984564	-0.097534665222196	-0.113139598837841
JT12	148	22	7	3	1	I	Sev03	noCheck	0.349501642055082	0.405420818269533	0.449508031532354	0.521428129804144
JT36	149	22	6	3	1	I	Sev03	noCheck	0.38993010312322	0.452317598338407	0.570742952949806	0.662059605374895
JT17	151	22	4	3	1	I	Sev03	noCheck	0.403635287832365	0.468215422998599	0.555556602763064	0.644443098628093
JG25	153	22	2	3	1	I	Sev03	noCheck	0.30982833494945	0.3593991445602	0.314377574600623	0.364676032413504
JG19	156	23	2	3	1	I	Sev03	noCheck	0.03828153804592	0.044406462297445	-0.044927903745917	-0.05211598112673
NA	157	23	3	3	1	I	Sev03	GoldenBliss	0.404612837220972	0.469349221611856	0.60785404825311	0.705106211813113
JG31	158	23	4	3	1	I	Sev03	noCheck	0.335814214519338	0.389543224890407	0.432370662953135	0.501546365306088
JT22	159	23	5	3	1	I	Sev03	noCheck	0.229617420439426	0.266355303195419	0.197358646542438	0.228934208407296
NA	2	1	2	1	1	I	Sev05	Salmon	0.712354474880751	0.82632831773152	0.734812245054779	0.852379667279888
JG24	3	1	3	1	1	I	Sev05	noCheck	0.688595416648598	0.79876805067889	0.723118297789009	0.838814956470848
JG18	4	1	4	1	1	I	Sev05	noCheck	0.491218474334763	0.569811171353901	0.546493998829884	0.63393077910788
JG16	10	2	5	1	1	I	Sev05	noCheck	0.565326895498516	0.655777050665939	0.596690602971086	0.692158731056635
JT34	11	2	4	1	1	I	Sev05	noCheck	0.61558317518822	0.714073931204677	0.646178222149374	0.749563461450204
JS1	13	2	2	1	1	I	Sev05	noCheck	0.642097373383092	0.744830593302998	0.669692635511836	0.776839829114316
NA	15	3	1	1	1	I	Sev05	HimboTop	0.707187745351417	0.820335391938117	0.722956399383925	0.838626871892539
JT14	16	3	2	1	1	I	Sev05	noCheck	0.543680633715692	0.630667640083379	0.570873086625823	0.662210770779702
JS9	17	3	3	1	1	I	Sev05	noCheck	0.584903842906587	0.678486466996265	0.620593046650245	0.719885768352238
JT20	22	4	7	1	1	I	Sev05	noCheck	0.541317959666786	0.627927035484105	0.562399428157218	0.65238182362735
JG42	23	4	6	1	1	I	Sev05	noCheck	0.566116801164776	0.656693443114943	0.58554892083931	0.679234935490715
JS29	24	4	5	1	1	I	Sev05	noCheck	0.500539132649653	0.580623892614818	0.518761906036986	0.601762462060961
NA	25	4	4	1	1	I	Sev05	Heritage	0.614216367362327	0.712488994120454	0.646922806945104	0.750427977197672
JT18	26	4	3	1	1	I	Sev05	noCheck	0.665434720661829	0.771901973280742	0.686127445097804	0.79590592606282
JS7	27	4	2	1	1	I	Sev05	noCheck	0.705676614182912	0.818582655145107	0.72475056141448	0.840708739398529
JS2	29	5	1	1	1	I	Sev05	noCheck	0.692729516525978	0.803563827679502	0.708879763324061	0.822297620708718
JG7	30	5	2	1	1	I	Sev05	noCheck	0.58740213167967	0.681384403577803	0.616065377196063	0.714633757489697
JG11	32	5	4	1	1	I	Sev05	noCheck	0.598476741887536	0.694231032660242	0.615233652834267	0.713669413420374
JT21	33	5	5	1	1	I	Sev05	noCheck	0.604399003010694	0.701100618980691	0.613662239089184	0.711846232613469
JG6	34	5	6	1	1	I	Sev05	noCheck	0.537156039461819	0.623099330035176	0.563515381726698	0.653675675672864
NA	35	5	7	1	1	I	Sev05	GoldenBliss	0.57814220053453	0.670642873638775	0.594475958941113	0.689590249621152
JT1	36	6	7	1	1	I	Sev05	noCheck	0.579687739496716	0.672435624675991	0.586691593057567	0.680560089993475
JT21	38	6	5	1	1	I	Sev05	noCheck	0.543022528571607	0.629904195083533	0.563895362575412	0.654116550064386
JT16	39	6	4	1	1	I	Sev05	noCheck	0.636678620789279	0.738545063432049	0.654130223710263	0.758788920726136
JS25	40	6	3	1	1	I	Sev05	noCheck	NA	NA	NA	NA
JS22	41	6	2	1	1	I	Sev05	noCheck	0.608112276785879	0.705407992999265	0.630194491648152	0.731023456164668
NA	42	6	1	1	1	I	Sev05	GoldenBliss	0.59660575212092	0.69206044940744	0.619919235298496	0.719103672759677
JS19	43	7	1	1	1	I	Sev05	noCheck	0.633340239048592	0.734672249151422	0.670238215573301	0.777474234376537
JG20	44	7	2	1	1	I	Sev05	noCheck	0.636977773055415	0.738892048237725	0.658186145330391	0.763493934048184
NA	45	7	3	1	1	I	Sev05	Jewel	0.70023202558594	0.812266738139141	0.709422383480033	0.822927015872191
JG39	46	7	4	1	1	I	Sev05	noCheck	0.583725338076156	0.677119272430656	0.595936862141063	0.691284957281876
JT28	47	7	5	1	1	I	Sev05	noCheck	0.544777497641893	0.631939987861739	0.566452223346807	0.657082887535702
JG32	48	7	6	1	1	I	Sev05	noCheck	0.547206138837967	0.634757060773979	0.563595613543584	0.653769237123542
JG9	49	7	7	1	1	I	Sev05	noCheck	0.466614281945066	0.541270979592766	0.505163897620117	0.585988669492171
JS12	50	8	7	2	1	I	Sev05	noCheck	0.532334852196903	0.617506471616738	0.56009919019634	0.649713361839954
JG12	51	8	6	2	1	I	Sev05	noCheck	0.547591293249499	0.635203909866709	0.572911371648766	0.664575447535105
JS15	52	8	5	2	1	I	Sev05	noCheck	0.600246928906214	0.696284213869368	0.619257191927866	0.718336286428263
JG4	53	8	4	1	1	I	Sev05	noCheck	0.585368199113844	0.679024981119199	0.607860364487096	0.705115956621261
JG34	54	8	3	1	1	I	Sev05	noCheck	0.566841016612785	0.65753352140783	0.585892449028968	0.679633052966711
JT19	55	8	2	1	1	I	Sev05	noCheck	0.64797070998836	0.751643583461018	0.666660093470845	0.773323268487646
JG39	56	8	1	1	1	I	Sev05	noCheck	0.604188597964718	0.700856565560784	0.637519725910506	0.739520913132975
NA	58	9	2	2	1	I	Sev05	HimboTop	0.689517772159513	0.799838123368407	0.702952363702228	0.815421366020168
JS32	59	9	3	2	1	I	Sev05	noCheck	0.632429081376178	0.733615415518129	0.654942972762506	0.759731379183126
JT30	60	9	4	2	1	I	Sev05	noCheck	0.613730634127233	0.711925165550129	0.640368068387554	0.742824740990377
JT18	62	9	6	2	1	I	Sev05	noCheck	0.538950721712744	0.625180883228971	0.563492025004865	0.65364883205789
NA	63	9	7	2	1	I	Sev05	Heritage	0.55319019719324	0.641698558791665	0.598791420428755	0.694596019656334
JG41	64	10	7	2	1	I	Sev05	noCheck	0.564402512449225	0.654704918181962	0.584577668821039	0.678108483807185
JT37	65	10	6	2	1	I	Sev05	noCheck	0.51398677597764	0.596222798519718	0.529533825007502	0.614257393507264
NA	67	10	4	2	1	I	Sev05	Salmon	0.518002443826566	0.60088084015788	0.55147665149803	0.639709789769833
JG14	68	10	3	2	1	I	Sev05	noCheck	0.50737626598269	0.588554629619381	0.546625938434401	0.634083906179685
JT24	70	10	1	2	1	I	Sev05	noCheck	0.64788625891012	0.751545830416205	0.685242358752701	0.794879172882561
JS36	72	11	2	2	1	I	Sev05	noCheck	0.623684335884489	0.723471705116688	0.656022178868467	0.760983227080474
JS11	73	11	3	2	1	I	Sev05	noCheck	0.588654470506064	0.682837003023099	0.623883680296228	0.723703067358234
JT21	75	11	5	2	1	I	Sev05	noCheck	0.611578538998791	0.709428823679288	0.631211372064277	0.732203381450231
JG43	76	11	6	2	1	I	Sev05	noCheck	0.631810202118637	0.73289755924385	0.650446103423161	0.754514732284296
JT9	79	12	6	2	1	I	Sev05	noCheck	0.570029507742173	0.661232269737869	0.601039365405394	0.697203692955965
JT19	80	12	5	2	1	I	Sev05	noCheck	0.609243869549486	0.706720650028117	0.62680370038369	0.727090601205014
JG13	81	12	4	2	1	I	Sev05	noCheck	0.60666415597723	0.703728108767164	0.640055496613074	0.742462437052315
JG27	84	12	1	2	1	I	Sev05	noCheck	0.658191804058496	0.763500106002929	0.686747373302842	0.796624914682536
JS23	86	13	2	2	1	I	Sev05	noCheck	0.52862187920916	0.613199260865804	0.56462192992864	0.654959662465108
JG3	88	13	4	2	1	I	Sev05	noCheck	0.509861206317548	0.591437240230907	0.552717086834734	0.641149905060975
JG35	89	13	5	2	1	I	Sev05	noCheck	0.603888575391347	0.700508731583635	0.627628170371709	0.728046923195558
NA	90	13	6	2	1	I	Sev05	GoldenBliss	0.61832399147893	0.717253545332877	0.634853454208041	0.73642795876999
JG24	92	14	7	2	1	I	Sev05	noCheck	0.590493306199596	0.684970261055869	0.604313908521136	0.701002264295868
JG27	93	14	6	2	1	I	Sev05	noCheck	0.624705144697701	0.724655820452923	0.646244510831415	0.749641674540576
JG38	94	14	5	2	1	I	Sev05	noCheck	0.642663959332476	0.74548793525046	0.668288291407697	0.775212270667694
JG7	95	14	4	2	1	I	Sev05	noCheck	0.609944432023841	0.707533237337095	0.646753563906102	0.750230469889948
JS4	96	14	3	2	1	I	Sev05	noCheck	0.604758253876414	0.701517216782642	0.648724433708807	0.752518156054751
JS30	97	14	2	2	1	I	Sev05	noCheck	0.619012485887414	0.718052293567101	0.643766749838277	0.746767221462796
JT5	98	14	1	2	1	I	Sev05	noCheck	0.650590571182289	0.754682827360792	0.686528338215112	0.796370262402614
NA	99	15	1	2	1	I	Sev05	HimboTop	0.610580913245075	0.708271632591368	0.646134958936585	0.749514014007234
JT39	100	15	2	2	1	I	Sev05	noCheck	0.627263367900436	0.727623450316452	0.647042347215657	0.75056702045195
JG4	104	15	6	2	1	I	Sev05	noCheck	0.580234223289129	0.673069811992518	0.621572387936503	0.721021949320087
JG1	106	16	7	3	1	I	Sev05	noCheck	0.589040698708821	0.683285231694168	0.627347096139945	0.727720834784241
JS31	110	16	3	3	1	I	Sev05	noCheck	0.500532872487479	0.580616272450634	0.524356748370318	0.608252132011848
JG37	111	16	2	3	1	I	Sev05	noCheck	0.375005607560556	0.435004816840773	0.378194240348098	0.438703979224094
JS3	113	17	1	3	1	I	Sev05	noCheck	0.63943253792118	0.741739376041795	0.676413383880007	0.784637456040993
JS10	115	17	3	3	1	I	Sev05	noCheck	0.683099456819578	0.792392853617909	0.702301524843758	0.814667776581582
NA	118	17	6	3	1	I	Sev05	GoldenBliss	0.659658266162013	0.76520113394968	0.66888339233082	0.775902896389599
JT35	119	17	7	3	1	I	Sev05	noCheck	0.61097440653073	0.708728378095038	0.641260625626473	0.743860776400054
JG36	120	18	7	3	1	I	Sev05	noCheck	0.619537652677604	0.718661789884341	0.640439649796367	0.742908127258323
JT32	121	18	6	3	1	I	Sev05	noCheck	0.553831314463633	0.642442383627147	0.580979971283276	0.67393503453619
JS38	122	18	5	3	1	I	Sev05	noCheck	0.348901697725182	0.40472457670769	0.347779629631081	0.403423096308645
NA	123	18	4	3	1	I	Sev05	Heritage	0.630652462339338	0.731554663680331	0.674317847096073	0.782206550955606
JG19	125	18	2	3	1	I	Sev05	noCheck	0.669175680788751	0.776241319587722	0.694953496313681	0.806143819596967
JS5	129	19	3	3	1	I	Sev05	noCheck	0.629780938711426	0.730543655194246	0.655229215813081	0.760063529578677
JG20	131	19	5	3	1	I	Sev05	noCheck	0.581846588076812	0.674939911078122	0.609591425846592	0.707124341272278
JT11	132	19	6	3	1	I	Sev05	noCheck	0.606477350587406	0.703511798364428	0.640186079799606	0.742614080958833
NA	134	20	7	3	1	I	Sev05	GoldenBliss	0.56810373901159	0.658998471033181	0.577195837935244	0.669545615193594
JG8	137	20	4	3	1	I	Sev05	noCheck	0.648846922199812	0.752660074122429	0.678132010409292	0.786631278145136
JT26	138	20	3	3	1	I	Sev05	noCheck	0.688513636452644	0.79867326547067	0.706512943831764	0.819552029921397
JG17	139	20	2	3	1	I	Sev05	noCheck	0.691387573349789	0.802007161086515	0.713641292561267	0.827821116540324
JG15	142	21	2	3	1	I	Sev05	noCheck	0.691717715085849	0.802389786430715	0.718374189195726	0.833311499323316
JT6	147	21	7	3	1	I	Sev05	noCheck	0.548289978276076	0.636014587263796	0.569702836967994	0.660853725127771
JT12	148	22	7	3	1	I	Sev05	noCheck	0.589863067040492	0.684239196814692	0.634281861465532	0.735764921228816
JT36	149	22	6	3	1	I	Sev05	noCheck	0.606869266603898	0.703966379080914	0.633147726312307	0.734449491471217
JT17	151	22	4	3	1	I	Sev05	noCheck	0.649224935154232	0.753098744645239	0.674794096975218	0.782758761625749
JG25	153	22	2	3	1	I	Sev05	noCheck	0.524832714713461	0.608803798160592	0.595845089803506	0.691178076111812
JG19	156	23	2	3	1	I	Sev05	noCheck	0.550836179486937	0.63896769861163	0.618787750344389	0.71779074794639
NA	157	23	3	3	1	I	Sev05	GoldenBliss	0.727903752275864	0.844365794033585	0.746224726805387	0.865618289883559
JG31	158	23	4	3	1	I	Sev05	noCheck	0.684592314370712	0.794124786539058	0.697800824690741	0.809446933782497
JT22	159	23	5	3	1	I	Sev05	noCheck	0.601431044483201	0.697657959537261	0.631316098707403	0.732324523135948
NA	2	1	2	1	1	I	Sev07	Salmon	0.52573693552926	0.609852324224777	0.696541490932667	0.807985545781099
JG24	3	1	3	1	1	I	Sev07	noCheck	0.446946925362075	0.518456671047324	0.649374025038998	0.753271458672985
JG18	4	1	4	1	1	I	Sev07	noCheck	0.066432168376407	0.077061247181829	-0.102689666433094	-0.119119178081739
JG16	10	2	5	1	1	I	Sev07	noCheck	0.084630638700612	0.098171293972843	-0.113049783784931	-0.131136759269051
JT34	11	2	4	1	1	I	Sev07	noCheck	0.286369281811931	0.332187101859211	0.435159997454096	0.504781715834421
JS1	13	2	2	1	1	I	Sev07	noCheck	0.224049385817279	0.259896283422836	-0.043206008172135	-0.05011862025557
NA	15	3	1	1	1	I	Sev07	HimboTop	0.403216113409708	0.467728864561687	0.645909178003449	0.749251365061221
JT14	16	3	2	1	1	I	Sev07	noCheck	0.455027492587564	0.527829598124692	0.503178504213169	0.583684476111101
JS9	17	3	3	1	1	I	Sev07	noCheck	0.505188510494548	0.586016792996593	0.589917307508805	0.684302163901002
JT20	22	4	7	1	1	I	Sev07	noCheck	0.503556608568374	0.584123747598704	0.549030623044105	0.636873703711593
JG42	23	4	6	1	1	I	Sev07	noCheck	0.521831051892267	0.605322142914058	0.558482078355299	0.647837726408806
JS29	24	4	5	1	1	I	Sev07	noCheck	0.436120031232475	0.505897843420137	0.480030401654025	0.556833859408117
NA	25	4	4	1	1	I	Sev07	Heritage	0.560817466111707	0.650546386487307	0.603910583018082	0.700534716755414
JT18	26	4	3	1	1	I	Sev07	noCheck	0.501591295714083	0.581844195447589	0.657362564134274	0.762538348566472
JS7	27	4	2	1	1	I	Sev07	noCheck	0.279147546400712	0.323810182391476	0.327205962850101	0.379556189588664
JS2	29	5	1	1	1	I	Sev07	noCheck	0.40431049309805	0.46899819992146	0.654535864978903	0.759256264020647
JG7	30	5	2	1	1	I	Sev07	noCheck	0.371336280786096	0.43074829507259	0.577859653157894	0.670314171165393
JG11	32	5	4	1	1	I	Sev07	noCheck	0.541639127218736	0.628299574184002	0.591814354254382	0.68650249994321
JT21	33	5	5	1	1	I	Sev07	noCheck	0.572842500640742	0.664495130945224	0.600174153822825	0.696199907392944
JG6	34	5	6	1	1	I	Sev07	noCheck	0.522669982138599	0.606295519190509	0.558772252523152	0.648174154158368
NA	35	5	7	1	1	I	Sev07	GoldenBliss	0.562647606365413	0.652668985167284	0.596962830929563	0.69247451055021
JT1	36	6	7	1	1	I	Sev07	noCheck	0.527528875127162	0.611931522048611	0.548306648710659	0.636034020558909
JT21	38	6	5	1	1	I	Sev07	noCheck	0.500666909313945	0.58077182120252	0.538406077614324	0.62454906696785
JT16	39	6	4	1	1	I	Sev07	noCheck	0.589267800509571	0.683548586792166	0.633438585969059	0.73478668584964
JS25	40	6	3	1	1	I	Sev07	noCheck	-0.231109692879077	-0.268085310350779	-0.240081019897534	-0.278492213401877
JS22	41	6	2	1	1	I	Sev07	noCheck	0.396120000504807	0.459497427856868	0.583504052730026	0.676862289615072
NA	42	6	1	1	1	I	Sev07	GoldenBliss	0.482192606939442	0.559340881306192	0.603378767517758	0.699915787210406
JS19	43	7	1	1	1	I	Sev07	noCheck	0.291358616819722	0.337974360444557	0.421521590130226	0.488961214442656
JG20	44	7	2	1	1	I	Sev07	noCheck	0.584941036748628	0.678528572464838	0.636116439759373	0.737892871270754
NA	45	7	3	1	1	I	Sev07	Jewel	0.568313367712953	0.659241314319679	0.684931758481971	0.794518504694047
JG39	46	7	4	1	1	I	Sev07	noCheck	0.525756973210774	0.609876003426394	0.564921014839636	0.655306369573592
JT28	47	7	5	1	1	I	Sev07	noCheck	0.489704855195827	0.568055814085189	0.527381908450137	0.611761342182828
JG32	48	7	6	1	1	I	Sev07	noCheck	0.476792273475327	0.553077256598656	0.502007460349099	0.582327327481244
JG9	49	7	7	1	1	I	Sev07	noCheck	0.426489329554408	0.494726109191864	0.481463708140415	0.558496530008292
JS12	50	8	7	2	1	I	Sev07	noCheck	0.456468293872659	0.52950145688879	0.508982730160827	0.5904181322558
JG12	51	8	6	2	1	I	Sev07	noCheck	0.495332947684553	0.574584255509977	0.532354070381127	0.617528822609157
JS15	52	8	5	2	1	I	Sev07	noCheck	0.57379231265155	0.665597004593294	0.602096816344099	0.698430589093261
JG4	53	8	4	1	1	I	Sev07	noCheck	0.580774129965799	0.673695860798636	0.60980824520906	0.707375832086547
JG34	54	8	3	1	1	I	Sev07	noCheck	0.512165855850914	0.594110315239462	0.571779571779572	0.663262440821507
JT19	55	8	2	1	1	I	Sev07	noCheck	0.50225961199403	0.582618731379696	0.640346127186139	0.74279903427815
JG39	56	8	1	1	1	I	Sev07	noCheck	0.275766455973436	0.319887655027135	0.360650436550099	0.418352960306887
NA	58	9	2	2	1	I	Sev07	HimboTop	0.475205493258725	0.551236221460157	0.685073701835652	0.794681806854312
JS32	59	9	3	2	1	I	Sev07	noCheck	0.599700610191307	0.695650251386093	0.657775296716099	0.763016381092183
JT30	60	9	4	2	1	I	Sev07	noCheck	0.590172150541154	0.684597300431118	0.629475606045238	0.730188740485889
JT18	62	9	6	2	1	I	Sev07	noCheck	0.47906451781169	0.55571308916708	0.525506593760051	0.609585557334852
NA	63	9	7	2	1	I	Sev07	Heritage	0.52041231948253	0.603676002594603	0.570698052619697	0.662007828152928
JG41	64	10	7	2	1	I	Sev07	noCheck	0.533517560026828	0.618878269171008	0.564400003884874	0.654702143831394
JT37	65	10	6	2	1	I	Sev07	noCheck	0.447763776252005	0.519404375407766	0.489224162999545	0.567498506787051
NA	67	10	4	2	1	I	Sev07	Salmon	0.463254033185242	0.537372826776616	0.502413353891533	0.582797927739015
JG14	68	10	3	2	1	I	Sev07	noCheck	0.492370910980466	0.571148068263096	0.562303325167517	0.65226945433232
JT24	70	10	1	2	1	I	Sev07	noCheck	0.627944787014606	0.728412953035004	0.696913953769817	0.808417055628007
JS36	72	11	2	2	1	I	Sev07	noCheck	0.637290560861374	0.739254269324235	0.674641836082878	0.782582016622094
JS11	73	11	3	2	1	I	Sev07	noCheck	0.516865452786022	0.599561716205508	0.603950742877082	0.700580584922006
JT21	75	11	5	2	1	I	Sev07	noCheck	0.553632621142534	0.64221180632882	0.602337211221255	0.698709202151512
JG43	76	11	6	2	1	I	Sev07	noCheck	0.582835234538807	0.676086647833573	0.622599171606857	0.722212566822318
JT9	79	12	6	2	1	I	Sev07	noCheck	0.537545576519946	0.623550887109873	0.572587241003272	0.664199388769387
JT19	80	12	5	2	1	I	Sev07	noCheck	0.544135756611999	0.631195564774562	0.57792997371716	0.670397221549139
JG13	81	12	4	2	1	I	Sev07	noCheck	0.563168981004097	0.653273688647552	0.590326038101165	0.68477631013018
JG27	84	12	1	2	1	I	Sev07	noCheck	0.687752653998409	0.797790084651511	0.716660498493527	0.831323767093008
JS23	86	13	2	2	1	I	Sev07	noCheck	0.542432412322625	0.629218869315508	0.579207708746527	0.671878970898488
JG3	88	13	4	2	1	I	Sev07	noCheck	0.49904560286658	0.578891301714409	0.550227515366501	0.638262018094589
JG35	89	13	5	2	1	I	Sev07	noCheck	0.572102301322564	0.663636726345695	0.60425649831317	0.700935944701398
NA	90	13	6	2	1	I	Sev07	GoldenBliss	0.575972612979847	0.668126118011465	0.596819046689759	0.69230739207731
JG24	92	14	7	2	1	I	Sev07	noCheck	0.52503265499387	0.609035797007157	0.549425038850639	0.637330966851165
JG27	93	14	6	2	1	I	Sev07	noCheck	0.548251842776088	0.635970225133211	0.606599123269731	0.703652935146159
JG38	94	14	5	2	1	I	Sev07	noCheck	0.579189756417683	0.671857970859196	0.640178129638793	0.742604670678751
JG7	95	14	4	2	1	I	Sev07	noCheck	0.563079359110066	0.653169933518821	0.622148011451995	0.721689777247548
JS4	96	14	3	2	1	I	Sev07	noCheck	0.60512526318507	0.701942926817441	0.642242290615845	0.744999257001403
JS30	97	14	2	2	1	I	Sev07	noCheck	0.61042866685125	0.708094875431234	0.652088989589234	0.756420863969798
JT5	98	14	1	2	1	I	Sev07	noCheck	0.6687233789949	0.775716405092716	0.715657734318629	0.830159666951638
NA	99	15	1	2	1	I	Sev07	HimboTop	0.616864156808996	0.715559927238735	0.649474347833495	0.753388189573679
JT39	100	15	2	2	1	I	Sev07	noCheck	0.629792148290822	0.730556549791616	0.656268495128113	0.761269696093087
JG4	104	15	6	2	1	I	Sev07	noCheck	0.529883111545584	0.614662501459524	0.58104955448745	0.674015967583624
JG1	106	16	7	3	1	I	Sev07	noCheck	0.543905296313099	0.630928285796303	0.608617300704464	0.705993825866675
JS31	110	16	3	3	1	I	Sev07	noCheck	0.493642553529052	0.57262341356151	0.515112859500822	0.597528582686929
JG37	111	16	2	3	1	I	Sev07	noCheck	0.155023226861482	0.179825871470798	0.186890190102837	0.216791471604559
JS3	113	17	1	3	1	I	Sev07	noCheck	0.6256607800301	0.725763878253533	0.685866370142909	0.795602166648761
JS10	115	17	3	3	1	I	Sev07	noCheck	0.572088278125791	0.663620300389588	0.676442410810038	0.784671401338039
NA	118	17	6	3	1	I	Sev07	GoldenBliss	0.608493090093147	0.705849734112857	0.649311838731444	0.753199401801775
JT35	119	17	7	3	1	I	Sev07	noCheck	0.521196026282529	0.604585548853075	0.597723202318212	0.693357159739138
JG36	120	18	7	3	1	I	Sev07	noCheck	0.538143831646057	0.624245034489005	0.607050572166851	0.704176584196134
JT32	121	18	6	3	1	I	Sev07	noCheck	0.477919924974432	0.554385358742156	0.537328115382648	0.623298950548068
JS38	122	18	5	3	1	I	Sev07	noCheck	0.134267094877875	0.155749318140427	0.246156270400468	0.285540245223437
NA	123	18	4	3	1	I	Sev07	Heritage	0.541271429302199	0.627872884560028	0.655453318148247	0.760323989617428
JG19	125	18	2	3	1	I	Sev07	noCheck	0.579953892907659	0.672744250467774	0.680091437033455	0.788903896641916
JS5	129	19	3	3	1	I	Sev07	noCheck	0.513212697649287	0.595324866112755	0.617090999228318	0.715823530077713
JG20	131	19	5	3	1	I	Sev07	noCheck	0.502519255928036	0.582920400802036	0.5647507052057	0.655108898094595
JT11	132	19	6	3	1	I	Sev07	noCheck	0.532722031325204	0.617955600073696	0.606731600736441	0.703806512722172
NA	134	20	7	3	1	I	Sev07	GoldenBliss	0.506289618011952	0.587294063097307	0.569268698390067	0.660350120952603
JG8	137	20	4	3	1	I	Sev07	noCheck	0.444722336335165	0.515876041448526	0.527253576757658	0.611611285941492
JT26	138	20	3	3	1	I	Sev07	noCheck	0.579968093318355	0.672760906051074	0.682676076446181	0.79190107997374
JG17	139	20	2	3	1	I	Sev07	noCheck	0.634111809479305	0.735567110284043	0.70097592208145	0.81312954539634
JG15	142	21	2	3	1	I	Sev07	noCheck	0.560239322264338	0.649875252804704	0.665761175726066	0.772279803820339
JT6	147	21	7	3	1	I	Sev07	noCheck	0.45614859749839	0.529130842280584	0.523181495383991	0.606889303257983
JT12	148	22	7	3	1	I	Sev07	noCheck	0.463943148775174	0.53817216185039	0.573430175259372	0.665177312745681
JT36	149	22	6	3	1	I	Sev07	noCheck	0.567720502749985	0.658553578304604	0.623929135643919	0.723755836169691
JT17	151	22	4	3	1	I	Sev07	noCheck	0.578202909522791	0.670713153415331	0.639062840805384	0.741310767506179
JG25	153	22	2	3	1	I	Sev07	noCheck	0.403732810212903	0.468328103225031	0.420696827873115	0.488002519842272
JG19	156	23	2	3	1	I	Sev07	noCheck	0.478794098284557	0.555399068584043	0.594616434920723	0.689751989290877
NA	157	23	3	3	1	I	Sev07	GoldenBliss	0.643133282870639	0.746032353488799	0.717246730434576	0.832004087927249
JG31	158	23	4	3	1	I	Sev07	noCheck	0.597557562201411	0.693164528947337	0.67549046362837	0.783565136286067
JT22	159	23	5	3	1	I	Sev07	noCheck	0.508301919278164	0.589628482881803	0.60595238151044	0.702902774009352
NA	2	1	2	1	1	I	Sev09	Salmon	0.497807957989858	0.577454880462177	0.695959231170499	0.807310116576007
JG24	3	1	3	1	1	I	Sev09	noCheck	0.314217367953507	0.364490761057422	0.412679165975063	0.478705329029964
JG18	4	1	4	1	1	I	Sev09	noCheck	0.010018887324067	0.011621925599516	-0.053537320790775	-0.062102876485273
JG16	10	2	5	1	1	I	Sev09	noCheck	-0.050882416123874	-0.059023318146862	-0.097636479779863	-0.11325742611232
JT34	11	2	4	1	1	I	Sev09	noCheck	0.177843023036948	0.206297247775047	-0.044460760319791	-0.051574145380027
JS1	13	2	2	1	1	I	Sev09	noCheck	0.270846459290277	0.314180604807284	0.349442254297475	0.405349427290253
NA	15	3	1	1	1	I	Sev09	HimboTop	0.588474704087162	0.682627556074798	0.66400444046995	0.770241350685617
JT14	16	3	2	1	1	I	Sev09	noCheck	0.400794708444655	0.464919904877926	0.451986886418325	0.524302228751694
JS9	17	3	3	1	1	I	Sev09	noCheck	0.472946702045956	0.548616161981221	0.555496672254559	0.644374326083817
JT20	22	4	7	1	1	I	Sev09	noCheck	0.421786012755082	0.489270191906638	0.51514381087485	0.597565387041876
JG42	23	4	6	1	1	I	Sev09	noCheck	0.465968287928739	0.540521292670912	0.535212601197093	0.620844789541194
JS29	24	4	5	1	1	I	Sev09	noCheck	0.429181085070638	0.497848590413382	0.468434268731655	0.543382327320615
NA	25	4	4	1	1	I	Sev09	Heritage	0.563845677014279	0.654059060745857	0.603768394993811	0.70036876956395
JT18	26	4	3	1	1	I	Sev09	noCheck	0.60781006656559	0.705057449224815	0.648229309958732	0.751942150716782
JS7	27	4	2	1	1	I	Sev09	noCheck	0.596817273559679	0.692305320572822	0.654569215861944	0.759297706302662
JS2	29	5	1	1	1	I	Sev09	noCheck	0.619147992774086	0.718208356447964	0.652891259597874	0.757351278486186
JG7	30	5	2	1	1	I	Sev09	noCheck	0.529762043354754	0.614521236652269	0.558871874729648	0.648289131277338
JG11	32	5	4	1	1	I	Sev09	noCheck	0.512801577522574	0.594847848776515	0.546151866151866	0.633534425302307
JT21	33	5	5	1	1	I	Sev09	noCheck	0.586789631252607	0.680673243461516	0.610029168519731	0.707631405993168
JG6	34	5	6	1	1	I	Sev09	noCheck	0.48478556041538	0.562349421706049	0.52874378992193	0.613341097568322
NA	35	5	7	1	1	I	Sev09	GoldenBliss	0.521321993605698	0.60473129317159	0.568602686419416	0.659577315076199
JT1	36	6	7	1	1	I	Sev09	noCheck	0.48396926046238	0.561402391589886	0.514533045507076	0.596856250474257
JT21	38	6	5	1	1	I	Sev09	noCheck	0.472329939254409	0.547900662080804	0.50887012836822	0.590287164428211
JT16	39	6	4	1	1	I	Sev09	noCheck	0.55156341573288	0.639811393593267	0.590304230870402	0.684750833591381
JS25	40	6	3	1	1	I	Sev09	noCheck	NA	NA	NA	NA
JS22	41	6	2	1	1	I	Sev09	noCheck	0.542005515942419	0.628724023351698	0.612017255022079	0.709937116421915
NA	42	6	1	1	1	I	Sev09	GoldenBliss	0.538373079920022	0.62450980162908	0.582887654121393	0.676147074382218
JS19	43	7	1	1	1	I	Sev09	noCheck	0.574265988102179	0.666145303829599	0.643751167569587	0.746748564361799
JG20	44	7	2	1	1	I	Sev09	noCheck	0.591038716035356	0.685602225080569	0.626350470239297	0.72656329740254
NA	45	7	3	1	1	I	Sev09	Jewel	0.639808436372531	0.742175129759057	0.67549056911453	0.783566788594405
JG39	46	7	4	1	1	I	Sev09	noCheck	0.493847390970426	0.572860829527058	0.540155562178101	0.626578235370011
JT28	47	7	5	1	1	I	Sev09	noCheck	0.464671064284508	0.539016609047935	0.498970659877736	0.578804510101337
JG32	48	7	6	1	1	I	Sev09	noCheck	0.430564837459498	0.499453406968251	0.465529741939371	0.540012770281308
JG9	49	7	7	1	1	I	Sev09	noCheck	0.357344180968747	0.414517917472747	0.430672451193059	0.499578309489598
JS12	50	8	7	2	1	I	Sev09	noCheck	0.386650229426374	0.44851275854249	0.460204730277723	0.533835614876956
JG12	51	8	6	2	1	I	Sev09	noCheck	0.485773272857237	0.563494962592857	0.525808007718283	0.609934346674642
JS15	52	8	5	2	1	I	Sev09	noCheck	0.56622357500621	0.656816976933502	0.590323553487571	0.684772961878551
JG4	53	8	4	1	1	I	Sev09	noCheck	0.555772085778523	0.644693544432965	0.585529882346046	0.679213071250364
JG34	54	8	3	1	1	I	Sev09	noCheck	0.529633872123802	0.61437318108563	0.582457175692255	0.675648644938218
JT19	55	8	2	1	1	I	Sev09	noCheck	0.579003106923784	0.671640946639404	0.632536858159634	0.733738776539426
JG39	56	8	1	1	1	I	Sev09	noCheck	0.57894850103866	0.671577222477119	0.639266779006206	0.741547025450576
NA	58	9	2	2	1	I	Sev09	HimboTop	0.603979079690536	0.700613039785535	0.690646015895659	0.801147201556412
JS32	59	9	3	2	1	I	Sev09	noCheck	0.576686327078645	0.66895377309078	0.639055473259522	0.741301629625151
JT30	60	9	4	2	1	I	Sev09	noCheck	0.550676154215087	0.638782067546581	0.591802348068015	0.686489104649982
JT18	62	9	6	2	1	I	Sev09	noCheck	0.444199217024362	0.515269331786583	0.496468442672939	0.575901725075893
NA	63	9	7	2	1	I	Sev09	Heritage	0.447416416424426	0.519001102468722	0.521905414754682	0.605408649714658
JG41	64	10	7	2	1	I	Sev09	noCheck	0.474113299959132	0.549969523061411	0.517960816430751	0.600832614207858
JT37	65	10	6	2	1	I	Sev09	noCheck	0.405415115702362	0.470280082514123	0.444687743173058	0.515836288499499
NA	67	10	4	2	1	I	Sev09	Salmon	0.431217400821052	0.500210363225192	0.475573705543535	0.55166415344125
JG14	68	10	3	2	1	I	Sev09	noCheck	0.436766958052009	0.506647889857396	0.518997395967418	0.602035541428299
JT24	70	10	1	2	1	I	Sev09	noCheck	0.613294767562589	0.711418858535247	0.67747361943591	0.785866439125466
JS36	72	11	2	2	1	I	Sev09	noCheck	0.559563335663372	0.649091139645143	0.647902726548164	0.751564933914303
JS11	73	11	3	2	1	I	Sev09	noCheck	0.51667734056704	0.599343591110749	0.584583653628726	0.678115369379066
JT21	75	11	5	2	1	I	Sev09	noCheck	0.537392336874623	0.623372852627137	0.589853485826093	0.684227493503553
JG43	76	11	6	2	1	I	Sev09	noCheck	0.537996947885778	0.624074181334975	0.57346803364654	0.665220640925867
JT9	79	12	6	2	1	I	Sev09	noCheck	0.501245403778123	0.581442705788199	0.542270082931056	0.629030804680561
JT19	80	12	5	2	1	I	Sev09	noCheck	0.476153650872009	0.552336084237776	0.511944451407515	0.593853181848718
JG13	81	12	4	2	1	I	Sev09	noCheck	0.539558135866094	0.625884959122499	0.590532186832093	0.685014743517113
JG27	84	12	1	2	1	I	Sev09	noCheck	0.614479432679176	0.712792878268146	0.677237026209647	0.78559220691323
JS23	86	13	2	2	1	I	Sev09	noCheck	0.398520845066625	0.462282044663068	0.49808970173589	0.577781109097982
JG3	88	13	4	2	1	I	Sev09	noCheck	0.418632481838185	0.485612243883126	0.480125633445946	0.556944558816388
JG35	89	13	5	2	1	I	Sev09	noCheck	0.521011885131081	0.604371719702027	0.560677536138871	0.650383785911552
NA	90	13	6	2	1	I	Sev09	GoldenBliss	0.534064374277953	0.61951265639909	0.573980341573327	0.665815456838437
JG24	92	14	7	2	1	I	Sev09	noCheck	0.491845173431241	0.570538362468136	0.532054816327342	0.61718154494144
JG27	93	14	6	2	1	I	Sev09	noCheck	0.527498816260252	0.611896397187954	0.571847507331378	0.663339265983036
JG38	94	14	5	2	1	I	Sev09	noCheck	0.552436272569595	0.640823744044325	0.601293752519621	0.697498294585498
JG7	95	14	4	2	1	I	Sev09	noCheck	0.499935265235852	0.579922879967996	0.565878908747758	0.656417712928574
JS4	96	14	3	2	1	I	Sev09	noCheck	0.521800738897094	0.605286772339499	0.603408122692417	0.699950241634801
JS30	97	14	2	2	1	I	Sev09	noCheck	0.553871645633372	0.642488888441601	0.595037090142947	0.690241408713983
JT5	98	14	1	2	1	I	Sev09	noCheck	0.626615606842318	0.726871003736609	0.681751549658322	0.790828645549197
NA	99	15	1	2	1	I	Sev09	HimboTop	0.563578186827837	0.653748161872093	0.596311739672441	0.691719239240892
JT39	100	15	2	2	1	I	Sev09	noCheck	0.582451450849946	0.675641411337914	0.616922925151853	0.715628979513836
JG4	104	15	6	2	1	I	Sev09	noCheck	0.493940315952517	0.572968919745185	0.553735872750105	0.642330923688055
JG1	106	16	7	3	1	I	Sev09	noCheck	0.478117205082611	0.554614142800732	0.551679489178367	0.639945629749449
JS31	110	16	3	3	1	I	Sev09	noCheck	0.434741121460533	0.504298079676953	0.477719280271321	0.55415284627208
JG37	111	16	2	3	1	I	Sev09	noCheck	-0.140469588720483	-0.162943587074914	-0.16497373511521	-0.191368003639198
JS3	113	17	1	3	1	I	Sev09	noCheck	0.518475643775302	0.60142938999066	0.627814197876851	0.728262224994793
JS10	115	17	3	3	1	I	Sev09	noCheck	0.490737666300206	0.56925401540259	0.633747774799435	0.735145441006763
NA	118	17	6	3	1	I	Sev09	GoldenBliss	0.553625000088475	0.64220303683614	0.614847329467175	0.71322107405447
JT35	119	17	7	3	1	I	Sev09	noCheck	0.470051030360792	0.545257566236872	0.557172825380637	0.646318210622242
JG36	120	18	7	3	1	I	Sev09	noCheck	0.456460448750451	0.529492493741166	0.544760822858272	0.63192005760973
JT32	121	18	6	3	1	I	Sev09	noCheck	0.447287152166379	0.51885131969838	0.504961963722167	0.58575383237405
JS38	122	18	5	3	1	I	Sev09	noCheck	-0.153481582064286	-0.178037373816169	-0.217298202553564	-0.252064644824039
NA	123	18	4	3	1	I	Sev09	Heritage	0.472664817723619	0.548289509028452	0.616726142145522	0.71540026232872
JG19	125	18	2	3	1	I	Sev09	noCheck	0.48939332361419	0.567694361155531	0.631311532817458	0.732319607586468
JS5	129	19	3	3	1	I	Sev09	noCheck	0.450729629148066	0.522844834186702	0.574236096527342	0.666111934570663
JG20	131	19	5	3	1	I	Sev09	noCheck	0.407064922617092	0.472193482935689	0.475249374229462	0.551285978788934
JT11	132	19	6	3	1	I	Sev09	noCheck	0.486410095216897	0.564234058192979	0.562552929401802	0.652560058387747
NA	134	20	7	3	1	I	Sev09	GoldenBliss	0.443599061110981	0.514573200945877	0.525931580860907	0.610078495859196
JG8	137	20	4	3	1	I	Sev09	noCheck	0.425584646459022	0.493676336992876	0.570484625325984	0.661759439352576
JT26	138	20	3	3	1	I	Sev09	noCheck	0.467781546662072	0.542624885615757	0.607355000593786	0.704528863891936
JG17	139	20	2	3	1	I	Sev09	noCheck	0.563490986658941	0.653647167194715	0.651502877851204	0.755740760636928
JG15	142	21	2	3	1	I	Sev09	noCheck	0.491110785927713	0.569686283156955	0.595200885435401	0.690430114429921
JT6	147	21	7	3	1	I	Sev09	noCheck	0.332626427716107	0.385845581185821	0.436779824207224	0.506663337172191
JT12	148	22	7	3	1	I	Sev09	noCheck	0.409017584204165	0.474458910323073	0.529525894132728	0.614248448515636
JT36	149	22	6	3	1	I	Sev09	noCheck	0.464782999452629	0.539146508695871	0.542545566250256	0.629350279130538
JT17	151	22	4	3	1	I	Sev09	noCheck	0.482917431914215	0.56018247356137	0.560836255031814	0.6505655503403
JG25	153	22	2	3	1	I	Sev09	noCheck	0.046332514005842	0.053745501271271	-0.089033155576165	-0.103277821916241
JG19	156	23	2	3	1	I	Sev09	noCheck	0.359772342164616	0.417334470447911	0.517602495543672	0.600416754307471
NA	157	23	3	3	1	I	Sev09	GoldenBliss	0.553279020868824	0.641801746802826	0.679717780112052	0.788470730810511
JG31	158	23	4	3	1	I	Sev09	noCheck	0.470250305751135	0.545488661516439	0.619645069232939	0.718786016544698
JT22	159	23	5	3	1	I	Sev09	noCheck	0.363491585498463	0.421649081609035	0.532965847342919	0.618238442471099
NA	2	1	2	1	1	I	Sev11	Salmon	0.668405296544158	0.775347138098141	0.726344477422486	0.842557077352814
JG24	3	1	3	1	1	I	Sev11	noCheck	0.428376661726911	0.496915049640908	0.617848654882934	0.716702454949175
JG18	4	1	4	1	1	I	Sev11	noCheck	0.093127098534375	0.108026898292963	-0.002408557647579	-0.0027939081708
JG16	10	2	5	1	1	I	Sev11	noCheck	-0.011598464821004	-0.013454069353928	-0.072561481072119	-0.084170573788792
JT34	11	2	4	1	1	I	Sev11	noCheck	0.30234144282169	0.350714828705742	0.392503844476577	0.455302787568087
JS1	13	2	2	1	1	I	Sev11	noCheck	0.569459758486943	0.660570655928078	0.64854161086396	0.752305873174346
NA	15	3	1	1	1	I	Sev11	HimboTop	0.622080716938362	0.721610664502068	0.675159892784103	0.783182592946931
JT14	16	3	2	1	1	I	Sev11	noCheck	0.330802792894777	0.383729700158156	0.362602188675981	0.42061708337875
JS9	17	3	3	1	1	I	Sev11	noCheck	0.497168463869465	0.576713222652705	0.557393522899501	0.646574220315401
JT20	22	4	7	1	1	I	Sev11	noCheck	0.444640937199491	0.515781976550118	0.5695028060577	0.660621764580468
JG42	23	4	6	1	1	I	Sev11	noCheck	0.462517252924931	0.536518258973092	0.535658233204426	0.621360147796916
JS29	24	4	5	1	1	I	Sev11	noCheck	0.45146161238685	0.523693891057159	0.493215439467692	0.572128715352413
NA	25	4	4	1	1	I	Sev11	Heritage	0.580161659942866	0.67298547798229	0.639251746319902	0.741529374564206
JT18	26	4	3	1	1	I	Sev11	noCheck	0.62347111362145	0.723224147020566	0.670511112669144	0.777790709413982
JS7	27	4	2	1	1	I	Sev11	noCheck	0.609411548742297	0.706914939230791	0.673323285606631	0.781052395370023
JS2	29	5	1	1	1	I	Sev11	noCheck	0.638783438525664	0.740985892912382	0.670384564052699	0.777643722034824
JG7	30	5	2	1	1	I	Sev11	noCheck	0.548028824025864	0.635710850613322	0.577143412683228	0.669483673023286
JG11	32	5	4	1	1	I	Sev11	noCheck	0.536332734603943	0.622144073933939	0.57209949019002	0.663633768246517
JT21	33	5	5	1	1	I	Sev11	noCheck	0.577616484367431	0.670032817070489	0.619777503090235	0.718939872322451
JG6	34	5	6	1	1	I	Sev11	noCheck	0.511090304671246	0.592862931812868	0.564186964327704	0.654455220130305
NA	35	5	7	1	1	I	Sev11	GoldenBliss	0.57422104359742	0.666094134722445	0.636121830509953	0.737898749344847
JT1	36	6	7	1	1	I	Sev11	noCheck	0.488616833242321	0.566793742020669	0.526680769978807	0.610946533479486
JT21	38	6	5	1	1	I	Sev11	noCheck	0.491341297354811	0.569953960984414	0.551423063839438	0.639648433070659
JT16	39	6	4	1	1	I	Sev11	noCheck	0.577606604661943	0.670021426703644	0.613374384568727	0.711512268154939
JS25	40	6	3	1	1	I	Sev11	noCheck	-0.200487456402067	-0.232563885774605	-0.200487456402067	-0.232563885774605
JS22	41	6	2	1	1	I	Sev11	noCheck	0.581663225985268	0.674726828848759	0.630151730842679	0.730973977364738
NA	42	6	1	1	1	I	Sev11	GoldenBliss	0.534496793817491	0.620013588132431	0.578831227383843	0.671440996955767
JS19	43	7	1	1	1	I	Sev11	noCheck	0.645856488940503	0.749190447857712	0.690300107181136	0.800744691341087
JG20	44	7	2	1	1	I	Sev11	noCheck	0.577664696050113	0.670088503196461	0.616715405936759	0.715388087062294
NA	45	7	3	1	1	I	Sev11	Jewel	0.662930254053611	0.768996641015084	0.694282191069574	0.805365250869027
JG39	46	7	4	1	1	I	Sev11	noCheck	0.517941956563099	0.600810529826062	0.572704082947156	0.664334426718279
JT28	47	7	5	1	1	I	Sev11	noCheck	0.472290098687972	0.547854821567264	0.512455697983815	0.5944465960932
JG32	48	7	6	1	1	I	Sev11	noCheck	0.459730898527754	0.533286089438133	0.491583017252717	0.570234614118936
JG9	49	7	7	1	1	I	Sev11	noCheck	0.380980344251562	0.441935798492547	0.453217308810017	0.525730221974641
JS12	50	8	7	2	1	I	Sev11	noCheck	0.447156986240505	0.518700360656036	0.504012709291942	0.584653000316876
JG12	51	8	6	2	1	I	Sev11	noCheck	0.520401870601347	0.60366419626801	0.566549370585513	0.657195606850713
JS15	52	8	5	2	1	I	Sev11	noCheck	0.567512044956311	0.658311798065646	0.607794460220027	0.705039655738809
JG4	53	8	4	1	1	I	Sev11	noCheck	0.579149921052822	0.671811743405753	0.614653426195026	0.712996236099203
JG34	54	8	3	1	1	I	Sev11	noCheck	0.556552755300784	0.645599057494377	0.590381216864428	0.684840482604184
JT19	55	8	2	1	1	I	Sev11	noCheck	0.596572018377104	0.692020956114986	0.635343618513324	0.73699553479597
JG39	56	8	1	1	1	I	Sev11	noCheck	0.617485970664502	0.716280945742145	0.653262303232749	0.757780710954035
NA	58	9	2	2	1	I	Sev11	HimboTop	0.645810683879092	0.749137791690267	0.710144214204853	0.823764044833214
JS32	59	9	3	2	1	I	Sev11	noCheck	0.602281264471587	0.698643880462954	0.646495704821378	0.74993121409344
JT30	60	9	4	2	1	I	Sev11	noCheck	0.578482736043268	0.671037612427206	0.628110716099543	0.728606580481004
JT18	62	9	6	2	1	I	Sev11	noCheck	0.443976670708175	0.51501124187037	0.507968471319257	0.58924161865142
NA	63	9	7	2	1	I	Sev11	Heritage	0.468015657523078	0.542896221311192	0.553074487585402	0.641564267407874
JG41	64	10	7	2	1	I	Sev11	noCheck	0.503041774484622	0.583526547467748	0.545551691309332	0.632837868818242
JT37	65	10	6	2	1	I	Sev11	noCheck	0.435082898275232	0.504694540879829	0.47546633352001	0.55153967968597
NA	67	10	4	2	1	I	Sev11	Salmon	0.429426198085818	0.498132530508127	0.487699915810994	0.565729216194746
JG14	68	10	3	2	1	I	Sev11	noCheck	0.486532582351493	0.564375900429939	0.555711998006629	0.64462424743659
JT24	70	10	1	2	1	I	Sev11	noCheck	0.590634664864514	0.685133515953996	0.651585337479113	0.755836433491352
JS36	72	11	2	2	1	I	Sev11	noCheck	0.562479051554369	0.652473471682372	0.64771115090374	0.751343025651811
JS11	73	11	3	2	1	I	Sev11	noCheck	0.542358236763549	0.629133336656431	0.608533174841277	0.705896484564969
JT21	75	11	5	2	1	I	Sev11	noCheck	0.561396206166091	0.651217404601338	0.627425389412836	0.727811004950478
JG43	76	11	6	2	1	I	Sev11	noCheck	0.548151676922706	0.635853707061752	0.590762283295762	0.685281491285343
JT9	79	12	6	2	1	I	Sev11	noCheck	0.516718888283022	0.599391991312856	0.569345672032612	0.660439407410581
JT19	80	12	5	2	1	I	Sev11	noCheck	0.49528667496287	0.574530588512801	0.527173750220326	0.611519878960337
JG13	81	12	4	2	1	I	Sev11	noCheck	0.564343881672712	0.654636562976492	0.616031927008484	0.714594381295029
JG27	84	12	1	2	1	I	Sev11	noCheck	0.608449345421714	0.705798442662617	0.680425903399659	0.78929148193061
JS23	86	13	2	2	1	I	Sev11	noCheck	0.37780620960445	0.438253324811187	0.47520960629713	0.551239646531404
JG3	88	13	4	2	1	I	Sev11	noCheck	0.385036839899197	0.446641505882946	0.450193175370816	0.522222954696016
JG35	89	13	5	2	1	I	Sev11	noCheck	0.507213337880008	0.588365720498051	0.560934617000676	0.650682253801483
NA	90	13	6	2	1	I	Sev11	GoldenBliss	0.557870183135261	0.647127305662191	0.597826086956522	0.693476639839551
JG24	92	14	7	2	1	I	Sev11	noCheck	0.495769863557459	0.575091217188578	0.541634248732888	0.628293239004313
JG27	93	14	6	2	1	I	Sev11	noCheck	0.507594088183732	0.588806990952607	0.570370158598764	0.661626848088938
JG38	94	14	5	2	1	I	Sev11	noCheck	0.495981521118873	0.575336762517367	0.610009514747859	0.707608882637084
JG7	95	14	4	2	1	I	Sev11	noCheck	0.429483385869181	0.498199023825227	0.562168368171585	0.652113265602053
JS4	96	14	3	2	1	I	Sev11	noCheck	0.468077388771949	0.54296800005206	0.605527683653531	0.70240995269052
JS30	97	14	2	2	1	I	Sev11	noCheck	0.526422458161922	0.61064796947309	0.586741345142237	0.680618279420076
JT5	98	14	1	2	1	I	Sev11	noCheck	0.461218898698784	0.535011998846657	0.658711789921437	0.764103503099174
NA	99	15	1	2	1	I	Sev11	HimboTop	0.476807217274291	0.553094370858032	0.565883932877818	0.656422863940286
JT39	100	15	2	2	1	I	Sev11	noCheck	0.53206516283599	0.61719366900221	0.629075511644319	0.729725762469662
JG4	104	15	6	2	1	I	Sev11	noCheck	0.503671208010851	0.584256847008493	0.564909987523023	0.655294028176512
JG1	106	16	7	3	1	I	Sev11	noCheck	0.477020377022843	0.553341862439501	0.548988822847744	0.636825130050824
JS31	110	16	3	3	1	I	Sev11	noCheck	0.40026015504224	0.464300413907467	0.479637877332402	0.556377346363479
JG37	111	16	2	3	1	I	Sev11	noCheck	-0.090493256886436	-0.10497148163352	-0.138903148136838	-0.161126513225005
JS3	113	17	1	3	1	I	Sev11	noCheck	0.306388896412608	0.355409813227341	0.486922079130096	0.56482711526547
JS10	115	17	3	3	1	I	Sev11	noCheck	0.392889213497657	0.455750115787598	0.618707372834405	0.717698150695835
NA	118	17	6	3	1	I	Sev11	GoldenBliss	0.542144323766016	0.628885426401153	0.638855999027599	0.741071119300351
JT35	119	17	7	3	1	I	Sev11	noCheck	0.459349954284825	0.532844400968383	0.567060009767933	0.657787953207308
JG36	120	18	7	3	1	I	Sev11	noCheck	0.386992813402717	0.448910451373615	0.53465247201892	0.620195347668947
JT32	121	18	6	3	1	I	Sev11	noCheck	0.460254266142586	0.533893175295851	0.541797004219399	0.628482461943486
JS38	122	18	5	3	1	I	Sev11	noCheck	-0.139183863700113	-0.161452192034387	-0.164078182778658	-0.190329083325233
NA	123	18	4	3	1	I	Sev11	Heritage	0.490145325974211	0.568566683598826	0.63913991943387	0.741400209790329
JG19	125	18	2	3	1	I	Sev11	noCheck	0.453454042295001	0.526004980032911	0.634118273475207	0.73557517576084
JS5	129	19	3	3	1	I	Sev11	noCheck	0.386482395416382	0.448318195779204	0.535893214367908	0.621634367881125
JG20	131	19	5	3	1	I	Sev11	noCheck	0.360965811145919	0.41871871173442	0.458303361245687	0.531629304527431
JT11	132	19	6	3	1	I	Sev11	noCheck	0.455258547363013	0.528098452720368	0.571609284745401	0.663065153393008
NA	134	20	7	3	1	I	Sev11	GoldenBliss	0.379887173520231	0.440667882818794	0.55783657958577	0.647088980491118
JG8	137	20	4	3	1	I	Sev11	noCheck	0.386246570015359	0.448044422614111	0.543223591193698	0.630137668786996
JT26	138	20	3	3	1	I	Sev11	noCheck	0.379325857005371	0.440016614010293	0.573477088948787	0.665231510565289
JG17	139	20	2	3	1	I	Sev11	noCheck	0.560826786531091	0.650556905082573	0.687154172884858	0.797095912401653
JG15	142	21	2	3	1	I	Sev11	noCheck	0.39640702059155	0.459830478470957	0.555032697326411	0.643834838820452
JT6	147	21	7	3	1	I	Sev11	noCheck	0.304671471110172	0.353417946741216	0.441322654580104	0.511933224623163
JT12	148	22	7	3	1	I	Sev11	noCheck	0.391924083165074	0.454630566129895	0.543265506490472	0.63018531564963
JT36	149	22	6	3	1	I	Sev11	noCheck	0.416788051517881	0.483472696579637	0.566577880210223	0.657228262103688
JT17	151	22	4	3	1	I	Sev11	noCheck	0.414619382317222	0.480957010536616	0.528487106158732	0.613043417434091
JG25	153	22	2	3	1	I	Sev11	noCheck	0.087956986075317	0.102029599417379	0.00105555058592	0.001224435174709
JG19	156	23	2	3	1	I	Sev11	noCheck	0.246101072158401	0.285476334265103	-0.00423078085406	-0.004907667074676
NA	157	23	3	3	1	I	Sev11	GoldenBliss	0.517564925412871	0.600373418188316	0.701278061734055	0.813480078932365
JG31	158	23	4	3	1	I	Sev11	noCheck	0.39314327738678	0.456044866995121	0.63619125584012	0.737980037074854
JT22	159	23	5	3	1	I	Sev11	noCheck	0.327670889708866	0.380097059100951	0.421514625619357	0.488954998043218
NA	2	1	2	1	1	I	Sev13	Salmon	0.685173636225859	0.794798494916996	0.721448359157698	0.836877742141247
JG24	3	1	3	1	1	I	Sev13	noCheck	0.638335224356611	0.74046621690144	0.674052528017794	0.781898791961558
JG18	4	1	4	1	1	I	Sev13	noCheck	0.293251101961459	0.340169189435896	0.322766279656739	0.374405860427175
JG16	10	2	5	1	1	I	Sev13	noCheck	0.442759555320236	0.513598467313189	0.555792518388763	0.644714854589201
JT34	11	2	4	1	1	I	Sev13	noCheck	0.56438540973673	0.654684460210711	0.622891188460332	0.722550153401551
JS1	13	2	2	1	1	I	Sev13	noCheck	0.585196690747471	0.678825831545276	0.656206401917824	0.761197033040709
NA	15	3	1	1	1	I	Sev13	HimboTop	0.609535594468548	0.707058825590615	0.67861946165066	0.787196189665088
JT14	16	3	2	1	1	I	Sev13	noCheck	0.294819796578481	0.341989742893402	0.308455884334195	0.357807377367848
JS9	17	3	3	1	1	I	Sev13	noCheck	0.495290069305316	0.574534411900926	0.542480246841534	0.629275265496543
JT20	22	4	7	1	1	I	Sev13	noCheck	0.509608479612136	0.591144218861363	0.557985917749227	0.64726215044401
JG42	23	4	6	1	1	I	Sev13	noCheck	0.508375958423437	0.589714319940418	0.532837910718807	0.618090508776843
JS29	24	4	5	1	1	I	Sev13	noCheck	0.477076250806974	0.553406701224449	0.499598676335985	0.579533158835381
NA	25	4	4	1	1	I	Sev13	Heritage	0.600801707863747	0.696927858111534	0.638779801781871	0.740982293334476
JT18	26	4	3	1	1	I	Sev13	noCheck	0.646615620543441	0.750071799464793	0.674791162892943	0.782755767505642
JS7	27	4	2	1	1	I	Sev13	noCheck	0.661529850192135	0.76737212613434	0.688420077568801	0.798565138491601
JS2	29	5	1	1	1	I	Sev13	noCheck	0.616331402778566	0.714941860851025	0.665425877207868	0.771891978921355
JG7	30	5	2	1	1	I	Sev13	noCheck	0.564437625342897	0.654745142037768	0.584462308167969	0.677974244835213
JG11	32	5	4	1	1	I	Sev13	noCheck	0.516459913640698	0.599091769976082	0.547399004729082	0.634981275353073
JT21	33	5	5	1	1	I	Sev13	noCheck	0.581883892157335	0.67498304997446	0.603722267552551	0.70031565352402
JG6	34	5	6	1	1	I	Sev13	noCheck	0.501572991875919	0.581823019821173	0.536255920391663	0.622055280449633
NA	35	5	7	1	1	I	Sev13	GoldenBliss	0.559112706545361	0.648568550508628	0.588302822578438	0.682429499866011
JT1	36	6	7	1	1	I	Sev13	noCheck	0.478272812623594	0.554794646321265	0.501930379746835	0.582237766486667
JT21	38	6	5	1	1	I	Sev13	noCheck	0.504144935172857	0.584805982742077	0.541885919729909	0.628585312137071
JT16	39	6	4	1	1	I	Sev13	noCheck	0.569199941098427	0.66026970283051	0.597079020799113	0.692609471066961
JS25	40	6	3	1	1	I	Sev13	noCheck	NA	NA	NA	NA
JS22	41	6	2	1	1	I	Sev13	noCheck	0.567114283831911	0.657849992215278	0.618794031175459	0.717798952537261
NA	42	6	1	1	1	I	Sev13	GoldenBliss	0.547060043342301	0.634587119530548	0.582538070343352	0.675741459897488
JS19	43	7	1	1	1	I	Sev13	noCheck	0.60453460485944	0.701257407876043	0.677954136588254	0.786423933053326
JG20	44	7	2	1	1	I	Sev13	noCheck	0.579523590401271	0.672244920621792	0.62005549461186	0.719261898391006
NA	45	7	3	1	1	I	Sev13	Jewel	0.636874400561907	0.738771941714704	0.692694598148511	0.803522761155845
JG39	46	7	4	1	1	I	Sev13	noCheck	0.526483511424678	0.610718635861236	0.570879667641421	0.662218076293434
JT28	47	7	5	1	1	I	Sev13	noCheck	0.456303784430368	0.529310821091042	0.496209494001016	0.57560146826074
JG32	48	7	6	1	1	I	Sev13	noCheck	0.461166811976913	0.534951641544984	0.488026454449653	0.566109041435978
JG9	49	7	7	1	1	I	Sev13	noCheck	0.378931680037762	0.43955937626831	0.423161688833933	0.490865627158282
JS12	50	8	7	2	1	I	Sev13	noCheck	0.425344911948981	0.493398541952132	0.478949532509788	0.555579868552497
JG12	51	8	6	2	1	I	Sev13	noCheck	0.515044977863503	0.597450208872977	0.549799588226349	0.637765790035134
JS15	52	8	5	2	1	I	Sev13	noCheck	0.562791015318971	0.652835436598719	0.605948818519564	0.70289857796153
JG4	53	8	4	1	1	I	Sev13	noCheck	0.566198956671968	0.656788741953515	0.603172458743662	0.699678136464746
JG34	54	8	3	1	1	I	Sev13	noCheck	0.554442457101371	0.643151224468167	0.580409997662418	0.673273681857126
JT19	55	8	2	1	1	I	Sev13	noCheck	0.585580315430268	0.679270758005707	0.614293753769709	0.712578248449285
JG39	56	8	1	1	1	I	Sev13	noCheck	0.622465908145841	0.722058041689635	0.659398068826572	0.764899310144716
NA	58	9	2	2	1	I	Sev13	HimboTop	0.669332331046275	0.776423032351091	0.714137087266911	0.828396864193147
JS32	59	9	3	2	1	I	Sev13	noCheck	0.599673730464103	0.695619106885255	0.64039337252665	0.742854211020167
JT30	60	9	4	2	1	I	Sev13	noCheck	0.590747020837246	0.685264193891157	0.629037479765907	0.729680569072567
JT18	62	9	6	2	1	I	Sev13	noCheck	0.446807430466357	0.518294877313487	0.511252055990253	0.593050876470764
NA	63	9	7	2	1	I	Sev13	Heritage	0.460329603029494	0.533980495087475	0.523122920490332	0.606821065088338
JG41	64	10	7	2	1	I	Sev13	noCheck	0.443562705355362	0.514531177669811	0.520748345063582	0.604066636023643
JT37	65	10	6	2	1	I	Sev13	noCheck	0.43627873084346	0.506081680780701	0.463388418648394	0.537529121243796
NA	67	10	4	2	1	I	Sev13	Salmon	0.42879207151375	0.497396885029659	0.470265602651129	0.545505811170125
JG14	68	10	3	2	1	I	Sev13	noCheck	0.538820010726826	0.625029192284698	0.579616839078664	0.672353852289021
JT24	70	10	1	2	1	I	Sev13	noCheck	0.532051230084419	0.617177455229753	0.641636175040255	0.74429599130071
JS36	72	11	2	2	1	I	Sev13	noCheck	0.612868004029658	0.710924630344331	0.655039318952456	0.759843417232762
JS11	73	11	3	2	1	I	Sev13	noCheck	0.556643075216727	0.645703594556256	0.600038135323	0.696042077791542
JT21	75	11	5	2	1	I	Sev13	noCheck	0.570485659142373	0.661761105091197	0.620989455943107	0.720345399969909
JG43	76	11	6	2	1	I	Sev13	noCheck	0.514720383832747	0.597073668423913	0.568452198566779	0.659402381114643
JT9	79	12	6	2	1	I	Sev13	noCheck	0.514814937460888	0.597183516581439	0.559332379306615	0.648823430421195
JT19	80	12	5	2	1	I	Sev13	noCheck	0.481940501039852	0.559049281544878	0.50163494592102	0.581894976051041
JG13	81	12	4	2	1	I	Sev13	noCheck	0.577906112730871	0.670368870394513	0.614777611678071	0.713139752787556
JG27	84	12	1	2	1	I	Sev13	noCheck	0.618597893752695	0.717571323799172	0.688566638382381	0.798735086294908
JS23	86	13	2	2	1	I	Sev13	noCheck	0.423135312647594	0.490835167184196	0.443294369080414	0.514220137606534
JG3	88	13	4	2	1	I	Sev13	noCheck	0.407970533942311	0.473244575327311	0.432404714741293	0.501588341634219
JG35	89	13	5	2	1	I	Sev13	noCheck	0.476301898637564	0.552508654372127	0.515768861127996	0.598290423208292
NA	90	13	6	2	1	I	Sev13	GoldenBliss	0.574186061695685	0.666053709483039	0.602688678154979	0.699117031797705
JG24	92	14	7	2	1	I	Sev13	noCheck	0.473714140956689	0.549506802408567	0.536387746068493	0.622207256102729
JG27	93	14	6	2	1	I	Sev13	noCheck	0.558849019292753	0.648262813628208	0.593686131386861	0.688673901682039
JG38	94	14	5	2	1	I	Sev13	noCheck	0.523078398419158	0.606769083493522	0.600162108612771	0.696186374023298
JG7	95	14	4	2	1	I	Sev13	noCheck	0.545157129873051	0.632380202453214	0.598167189508773	0.693872046157323
JS4	96	14	3	2	1	I	Sev13	noCheck	0.562299701999607	0.652265504191514	0.602813928124914	0.699262291224789
JS30	97	14	2	2	1	I	Sev13	noCheck	0.547282520356996	0.634845666774416	0.588713993604962	0.682906733109041
JT5	98	14	1	2	1	I	Sev13	noCheck	0.657006353754576	0.762125062219876	0.691252433689045	0.801849402098341
NA	99	15	1	2	1	I	Sev13	HimboTop	0.597279171363926	0.692841601711623	0.652651455546814	0.757073782347676
JT39	100	15	2	2	1	I	Sev13	noCheck	0.567890485866164	0.658751072403731	0.621626896989216	0.721084385558442
JG4	104	15	6	2	1	I	Sev13	noCheck	0.494119095328694	0.573176555686569	0.542937589501146	0.629806164115704
JG1	106	16	7	3	1	I	Sev13	noCheck	0.475197171733309	0.551227148489762	0.539243779634046	0.625521045860522
JS31	110	16	3	3	1	I	Sev13	noCheck	0.508945202077733	0.590374645177579	0.53596589111137	0.621718776959774
JS3	113	17	1	3	1	I	Sev13	noCheck	0.60903840668011	0.706482084760679	0.666601802270551	0.773255752272722
JS10	115	17	3	3	1	I	Sev13	noCheck	0.625321913996134	0.725371060190858	0.661035505207937	0.766799320491275
NA	118	17	6	3	1	I	Sev13	GoldenBliss	0.57406929700866	0.665918257818256	0.608202879391233	0.70551352020631
JT35	119	17	7	3	1	I	Sev13	noCheck	0.450070679052335	0.522080564114845	0.565049742639988	0.655456180364563
JG36	120	18	7	3	1	I	Sev13	noCheck	0.447073622794575	0.518604074149637	0.536128369453549	0.621907285925905
JT32	121	18	6	3	1	I	Sev13	noCheck	0.486515960188954	0.5643567860851	0.550792429604555	0.638917645378931
JS38	122	18	5	3	1	I	Sev13	noCheck	0.266285972598944	0.30888962925306	0.335816725647234	0.389545080006973
NA	123	18	4	3	1	I	Sev13	Heritage	0.587955487298025	0.682026161158999	0.646201757312868	0.749591815246905
JG19	125	18	2	3	1	I	Sev13	noCheck	0.638585574278837	0.740756797379616	0.681707537132852	0.790775956858094
JS5	129	19	3	3	1	I	Sev13	noCheck	0.566164346798258	0.65674851359594	0.632487305142357	0.733683354675913
JG20	131	19	5	3	1	I	Sev13	noCheck	0.495608704781666	0.57490392715428	0.522977579981312	0.606651560501933
JT11	132	19	6	3	1	I	Sev13	noCheck	0.507210335011197	0.588362356171459	0.575647752474712	0.66774994807173
NA	134	20	7	3	1	I	Sev13	GoldenBliss	0.534218258155674	0.619691336349499	0.576982209532177	0.669297553808839
JG8	137	20	4	3	1	I	Sev13	noCheck	0.609186778540235	0.706654306630773	0.656687875943117	0.761754378009861
JT26	138	20	3	3	1	I	Sev13	noCheck	0.636885269923594	0.738784425104735	0.673335433122957	0.781066875775663
JG17	139	20	2	3	1	I	Sev13	noCheck	0.694113549377534	0.805169233983108	0.733379015548268	0.850717437312744
JG15	142	21	2	3	1	I	Sev13	noCheck	0.645252215533351	0.748489912053051	0.702382798667179	0.814761428445
JT6	147	21	7	3	1	I	Sev13	noCheck	0.433582930473328	0.502954676926662	0.478275981925617	0.55479842490735
JT12	148	22	7	3	1	I	Sev13	noCheck	0.453523630049616	0.526085859228707	0.566991436143689	0.657707659259083
JT36	149	22	6	3	1	I	Sev13	noCheck	0.5563839448546	0.645403423149172	0.60651793936888	0.703558693980284
JT17	151	22	4	3	1	I	Sev13	noCheck	0.560002915298944	0.649601466914588	0.601870631421915	0.698168060026323
JG25	153	22	2	3	1	I	Sev13	noCheck	0.162828239087138	0.188879765706875	0.12064128129824	0.139943275758287
JG19	156	23	2	3	1	I	Sev13	noCheck	0.624071279139795	0.723920090906812	0.681854543597774	0.790949116609217
NA	157	23	3	3	1	I	Sev13	GoldenBliss	0.705079367434317	0.817889583779729	0.738009483945433	0.856089096601974
JG31	158	23	4	3	1	I	Sev13	noCheck	0.672362477838989	0.779938103818085	0.687333073252708	0.797304450849081
JT22	159	23	5	3	1	I	Sev13	noCheck	0.611918284615943	0.709823038448184	0.67333407312878	0.781065791342637
NA	2	1	2	1	1	I	Sev17	Salmon	0.702557034168776	0.814963140937463	0.730605048255382	0.847498710101299
JG24	3	1	3	1	1	I	Sev17	noCheck	0.616849873797213	0.715543452789391	0.687440933381446	0.797429290363997
JG16	10	2	5	1	1	I	Sev17	noCheck	0.548533966615193	0.636296200875754	0.637120556828586	0.73905700384909
JT34	11	2	4	1	1	I	Sev17	noCheck	0.562017616464003	0.651937749571525	0.623238973008558	0.722953401167077
JS1	13	2	2	1	1	I	Sev17	noCheck	0.612891576830625	0.710951620159186	0.661912991906814	0.767816554730195
NA	15	3	1	1	1	I	Sev17	HimboTop	0.593861566876788	0.688877004760412	0.657623755601929	0.762841468738069
JT14	16	3	2	1	1	I	Sev17	noCheck	0.205593775601718	0.238487687975577	0.240310568848043	0.278758846413709
JS9	17	3	3	1	1	I	Sev17	noCheck	0.516575285014738	0.59922485857733	0.553419068052398	0.641963691558022
JT20	22	4	7	1	1	I	Sev17	noCheck	0.494140072588764	0.573200623461172	0.568067196068003	0.658956013847044
JG42	23	4	6	1	1	I	Sev17	noCheck	0.487819685576799	0.565868986108454	0.527636549936974	0.612056454568149
JS29	24	4	5	1	1	I	Sev17	noCheck	0.492767371702391	0.571608169788956	0.519743376704577	0.602900660986197
NA	25	4	4	1	1	I	Sev17	Heritage	0.575009463730949	0.667008758794447	0.638284250960307	0.740407835063162
JT18	26	4	3	1	1	I	Sev17	noCheck	0.617168629719803	0.715913331349414	0.659160447459164	0.764624138513831
JS7	27	4	2	1	1	I	Sev17	noCheck	0.614627380249716	0.712965300985089	0.661657707181857	0.767521061513434
JS2	29	5	1	1	1	I	Sev17	noCheck	0.58857337207363	0.682742714720099	0.635151428978779	0.736773731322745
JG7	30	5	2	1	1	I	Sev17	noCheck	0.545093850977572	0.632306506987461	0.558619530641038	0.647996641430124
JG11	32	5	4	1	1	I	Sev17	noCheck	0.530571238588086	0.615460874162494	0.556955826177805	0.646067070901248
JT21	33	5	5	1	1	I	Sev17	noCheck	0.581600518587222	0.674654337399279	0.622292641800157	0.72185610672509
JG6	34	5	6	1	1	I	Sev17	noCheck	0.522623283171698	0.606241064280726	0.564879466683517	0.655258525143534
NA	35	5	7	1	1	I	Sev17	GoldenBliss	0.576797899907049	0.669083264321777	0.607613577792504	0.704829674310657
JT1	36	6	7	1	1	I	Sev17	noCheck	0.476174095053246	0.552360087253793	0.505633073418679	0.586532682031915
JT21	38	6	5	1	1	I	Sev17	noCheck	0.491403985299697	0.570026444856666	0.536639526290287	0.622499203885992
JT16	39	6	4	1	1	I	Sev17	noCheck	0.583622236511539	0.676999381235319	0.606423516603157	0.703449091067451
JS25	40	6	3	1	1	I	Sev17	noCheck	NA	NA	NA	NA
JS22	41	6	2	1	1	I	Sev17	noCheck	0.558607640580773	0.647982240697095	0.60961550510641	0.707151622893012
NA	42	6	1	1	1	I	Sev17	GoldenBliss	0.536145891434508	0.621926629416331	0.557891306119123	0.647151102849712
JS19	43	7	1	1	1	I	Sev17	noCheck	0.594578959812563	0.689708952294361	0.65315264335552	0.757654832045888
JG20	44	7	2	1	1	I	Sev17	noCheck	0.55969842718941	0.649247844517015	0.586793069630598	0.680678086948024
NA	45	7	3	1	1	I	Sev17	Jewel	0.641400823569748	0.744022553487164	0.683661407205633	0.793043971654534
JG39	46	7	4	1	1	I	Sev17	noCheck	0.530480151312258	0.615354743690885	0.5776949784063	0.670123905076111
JT28	47	7	5	1	1	I	Sev17	noCheck	0.457401062749684	0.530583560920165	0.518417546146608	0.601362593747523
JG32	48	7	6	1	1	I	Sev17	noCheck	0.462297123092137	0.536262693929409	0.48988508400244	0.568265198383728
JG9	49	7	7	1	1	I	Sev17	noCheck	0.427812421432781	0.496260788891991	0.480189237137788	0.557018128125673
JS12	50	8	7	2	1	I	Sev17	noCheck	0.461902628819653	0.535805008543645	0.509409701698009	0.590913638759029
JG12	51	8	6	2	1	I	Sev17	noCheck	0.551155744886741	0.639338687712928	0.586491274831063	0.680328172143624
JS15	52	8	5	2	1	I	Sev17	noCheck	0.585064455298908	0.678672497439762	0.618999966643317	0.71803612909768
JG4	53	8	4	1	1	I	Sev17	noCheck	0.579800868526637	0.672566880588493	0.610995188672611	0.70875237694401
JG34	54	8	3	1	1	I	Sev17	noCheck	0.547475488222906	0.635069529640964	0.58330234911341	0.676628568949354
JT19	55	8	2	1	1	I	Sev17	noCheck	0.570902154813626	0.662244123427658	0.589861150910464	0.684236083106955
JG39	56	8	1	1	1	I	Sev17	noCheck	0.581478902667964	0.674513284312449	0.634960303293042	0.736551948312478
NA	58	9	2	2	1	I	Sev17	HimboTop	0.678139207383957	0.786638995035697	0.713420177050343	0.827565171327595
JS32	59	9	3	2	1	I	Sev17	noCheck	0.52671371605613	0.610985355992444	0.597975818490531	0.693649861552863
JT30	60	9	4	2	1	I	Sev17	noCheck	0.565976724856386	0.656530698914093	0.620291831514426	0.719536354364195
JT18	62	9	6	2	1	I	Sev17	noCheck	0.462023989956354	0.535946061331724	0.506201980931223	0.587192123698514
NA	63	9	7	2	1	I	Sev17	Heritage	0.405735704401752	0.470651681006267	0.437538973186448	0.507543910477181
JG41	64	10	7	2	1	I	Sev17	noCheck	0.488651532576172	0.566834009138343	0.522028880923311	0.605551910869794
JT37	65	10	6	2	1	I	Sev17	noCheck	0.447828989902598	0.519479878004453	0.471715814381878	0.547188502516152
NA	67	10	4	2	1	I	Sev17	Salmon	0.400019060551908	0.464020213925693	0.430542632140344	0.499427639778899
JG14	68	10	3	2	1	I	Sev17	noCheck	0.530674158886603	0.615579972881171	0.564965057779151	0.655357666559751
JT24	70	10	1	2	1	I	Sev17	noCheck	0.573156003238019	0.664858818300676	0.640790804597701	0.743315146107156
JS36	72	11	2	2	1	I	Sev17	noCheck	0.571417809237938	0.662842455380545	0.642458876351369	0.745249669982476
JS11	73	11	3	2	1	I	Sev17	noCheck	0.515704545188143	0.598214750942715	0.575525531053271	0.667607649795237
JT21	75	11	5	2	1	I	Sev17	noCheck	0.567667453676674	0.658491993260245	0.626164775348279	0.726348995002506
JG43	76	11	6	2	1	I	Sev17	noCheck	0.524356753223211	0.608251612840773	0.562055397286731	0.651981286280037
JT9	79	12	6	2	1	I	Sev17	noCheck	0.445915983468599	0.517260872524497	0.519910114071337	0.603093894707334
JT19	80	12	5	2	1	I	Sev17	noCheck	0.370614315410595	0.429911219773075	0.394274643814148	0.457357408880653
JG13	81	12	4	2	1	I	Sev17	noCheck	0.550717598038394	0.638830250356428	0.615249498135933	0.713687371128847
JG27	84	12	1	2	1	I	Sev17	noCheck	0.55539654328559	0.644257870666348	0.646819024088944	0.750307596268985
JS23	86	13	2	2	1	I	Sev17	noCheck	0.291944024028035	0.338652704550599	0.351322325144315	0.407529520423999
JG3	88	13	4	2	1	I	Sev17	noCheck	0.351787109405813	0.408071930381237	0.368402611414667	0.427345401976666
JG35	89	13	5	2	1	I	Sev17	noCheck	0.405739261449549	0.470656264381132	0.456358155565019	0.52937427898233
NA	90	13	6	2	1	I	Sev17	GoldenBliss	0.51089058734678	0.592631075011846	0.55935389133627	0.648848989488424
JG24	92	14	7	2	1	I	Sev17	noCheck	0.427103379045968	0.4954384462354	0.527602984686253	0.612017852433927
JG27	93	14	6	2	1	I	Sev17	noCheck	0.572566481908992	0.664175025793973	0.625160675042501	0.725183977496446
JG38	94	14	5	2	1	I	Sev17	noCheck	0.491393294695369	0.57001438093929	0.574731609059935	0.666686380743975
JG7	95	14	4	2	1	I	Sev17	noCheck	0.516541319589824	0.599185843565402	0.568290579501835	0.65921528866114
JS4	96	14	3	2	1	I	Sev17	noCheck	0.535457278284603	0.621128273279856	0.610911570563219	0.708654679764701
JS30	97	14	2	2	1	I	Sev17	noCheck	0.557221390577661	0.646374690369122	0.597512679774891	0.693112782289218
JT5	98	14	1	2	1	I	Sev17	noCheck	0.585959528458207	0.679710901707751	0.651872273388269	0.756170004435278
NA	99	15	1	2	1	I	Sev17	HimboTop	0.627048276884093	0.727373492160607	0.676242833403147	0.784439323507327
JT39	100	15	2	2	1	I	Sev17	noCheck	0.541928528115341	0.628635149858167	0.619034026698888	0.71807764903689
JG4	104	15	6	2	1	I	Sev17	noCheck	0.477709016124678	0.554140775567264	0.523543574977719	0.607308718987073
JG1	106	16	7	3	1	I	Sev17	noCheck	0.49300421371991	0.571883198738237	0.573486366847865	0.665242650803511
JS31	110	16	3	3	1	I	Sev17	noCheck	0.485798470363792	0.563524231080607	0.589843280291795	0.684216011171554
JS3	113	17	1	3	1	I	Sev17	noCheck	0.60483608141026	0.701607314247941	0.674342437311539	0.782234822235211
JS10	115	17	3	3	1	I	Sev17	noCheck	0.567115879474247	0.657852224944688	0.654337725897389	0.75902975405895
NA	118	17	6	3	1	I	Sev17	GoldenBliss	0.545585874540651	0.632877472584947	0.620599267208295	0.719893481876336
JT35	119	17	7	3	1	I	Sev17	noCheck	0.428069735511504	0.496559565040573	0.568584231077237	0.659555409869917
JG36	120	18	7	3	1	I	Sev17	noCheck	0.344647158421305	0.399789654970154	0.472029557477538	0.547552815375759
JT32	121	18	6	3	1	I	Sev17	noCheck	0.430332028314117	0.499183375689141	0.530108631524262	0.614924009958881
NA	123	18	4	3	1	I	Sev17	Heritage	0.598152223708493	0.693854118292358	0.654029220778718	0.758671443905445
JG19	125	18	2	3	1	I	Sev17	noCheck	0.602987507973415	0.699463069789556	0.660116658556179	0.765733224307444
JS37	126	18	1	3	1	I	Sev17	noCheck	-0.040940838012807	-0.047491307533489	-0.04292080713485	-0.049787973313955
JS5	129	19	3	3	1	I	Sev17	noCheck	0.562288390614354	0.652252324418734	0.636791791899956	0.738676740844266
JG20	131	19	5	3	1	I	Sev17	noCheck	0.510595681224937	0.592288681456446	0.554953256439618	0.643744032908409
JT11	132	19	6	3	1	I	Sev17	noCheck	0.420161476321118	0.487386035474777	0.520659673891978	0.603963903369069
NA	134	20	7	3	1	I	Sev17	GoldenBliss	0.47807227413015	0.554562193068649	0.570703679894482	0.662014319918647
JG8	137	20	4	3	1	I	Sev17	noCheck	0.6027069898381	0.699137658744411	0.660197578075207	0.765827238171477
JT26	138	20	3	3	1	I	Sev17	noCheck	0.59810657069666	0.693801025554385	0.654932324093201	0.759719740055781
JG17	139	20	2	3	1	I	Sev17	noCheck	0.686146282380057	0.795927121657464	0.728762323520319	0.845361972142565
JG15	142	21	2	3	1	I	Sev17	noCheck	0.64525457674755	0.748492404763347	0.701342541339285	0.813554093282676
JT6	147	21	7	3	1	I	Sev17	noCheck	0.41368875887887	0.479877350285956	0.466368381804623	0.5409851713242
JT12	148	22	7	3	1	I	Sev17	noCheck	0.533378998050809	0.618717637487389	0.609200776081722	0.706670257200001
JT36	149	22	6	3	1	I	Sev17	noCheck	0.50821186805093	0.589523859568182	0.557505942585482	0.646705001411588
JT17	151	22	4	3	1	I	Sev17	noCheck	0.579008165797224	0.671647262175209	0.603858838570951	0.700474624417907
JG19	156	23	2	3	1	I	Sev17	noCheck	0.673854713749295	0.781668557193137	0.719647118374431	0.834788242712437
NA	157	23	3	3	1	I	Sev17	GoldenBliss	0.690764031001196	0.801283683339746	0.748870146969859	0.868686897443087
JG31	158	23	4	3	1	I	Sev17	noCheck	0.669101974224436	0.776155885910402	0.692966515939089	0.803839346739699
JT22	159	23	5	3	1	I	Sev17	noCheck	0.557356896465921	0.64653187463468	0.660358753498354	0.766014376788325
JS14	162	1	8	4	2	I	Sev01	noCheck	0.691100682461123	0.801672402951787	0.759566168000864	0.881093699988469
NA	163	1	9	4	2	I	Sev01	Salmon	0.747906845183649	0.867567701819188	0.771986936559612	0.895500366315345
JG18	165	1	11	4	2	I	Sev01	noCheck	0.678118720250865	0.786613251316225	0.743683764799655	0.862668542106265
JT26	171	2	12	4	2	I	Sev01	noCheck	0.754479603334558	0.875192563098486	0.795326293644712	0.922574402556331
JS1	174	2	9	4	2	I	Sev01	noCheck	0.732392887233272	0.849572195500203	0.767161625306035	0.88990092294435
JT31	179	3	11	4	2	I	Sev01	noCheck	0.712337393028304	0.826307675748754	0.768589315319328	0.891560075975251
JG42	184	4	13	4	2	I	Sev01	noCheck	0.627189567483835	0.727536673782595	0.695381680863485	0.80663976085785
JS29	185	4	12	4	2	I	Sev01	noCheck	0.586034156588313	0.679796414327772	0.653453434926119	0.758002243256349
NA	186	4	11	4	2	I	Sev01	Heritage	0.72418415161478	0.84005009975418	0.782205267454064	0.907355691800452
JS7	188	4	9	4	2	I	Sev01	noCheck	0.634325945298206	0.735815272874552	0.73448905109489	0.852004907341641
JS2	190	5	8	4	2	I	Sev01	noCheck	0.635149780959395	0.736771255008011	0.683037131069502	0.79232055753552
JT27	192	5	10	4	2	I	Sev01	noCheck	0.627765579194275	0.728204936937465	0.69174085559001	0.802417252062947
JT2	194	5	12	4	2	I	Sev01	noCheck	0.690932560986231	0.801478302182155	0.74493946052078	0.864126542465364
JG6	195	5	13	4	2	I	Sev01	noCheck	0.727412582569303	0.843794998419736	0.757398197843321	0.878578448654493
NA	196	5	14	4	2	I	Sev01	GoldenBliss	0.730106581978535	0.846919645511394	0.765729542773828	0.888243105066168
JT1	197	6	14	4	2	I	Sev01	noCheck	0.658567115350795	0.763934180881817	0.70899403284204	0.82243004329505
JT21	199	6	12	4	2	I	Sev01	noCheck	0.615922034629017	0.714466325487068	0.693868955696837	0.804885405794811
JS19	204	7	8	4	2	I	Sev01	noCheck	0.602621012776134	0.699037760122682	0.652387936411605	0.756767965021757
NA	206	7	10	4	2	I	Sev01	Jewel	0.563235815094902	0.653350480035211	0.603766792338007	0.700366007608331
JG39	207	7	11	4	2	I	Sev01	noCheck	0.699848313967589	0.811820606318783	0.726546564052536	0.842790544727189
JT28	208	7	12	4	2	I	Sev01	noCheck	0.706530266570553	0.819571493138232	0.749790694892955	0.869753045075732
JG32	209	7	13	4	2	I	Sev01	noCheck	0.732872714155641	0.850128049872427	0.762984470210693	0.885059280443833
JG9	210	7	14	4	2	I	Sev01	noCheck	0.612977536427453	0.711050022528992	0.654082597730139	0.758731029438654
JS12	211	8	14	5	2	I	Sev01	noCheck	0.634553497373506	0.736077900199667	0.672321563325008	0.779888394059972
JG12	212	8	13	5	2	I	Sev01	noCheck	0.648493569939227	0.752248921380229	0.679085965807137	0.787734900855099
JS15	213	8	12	5	2	I	Sev01	noCheck	0.651585400039643	0.7558351445909	0.687609737993549	0.797623020347578
JG4	214	8	11	4	2	I	Sev01	noCheck	0.668462492915384	0.775412910852458	0.690254411584655	0.800691365196397
JG34	215	8	10	4	2	I	Sev01	noCheck	0.671726452778249	0.779199134488605	0.698750803889852	0.810548405126482
JT19	216	8	9	4	2	I	Sev01	noCheck	0.695541196160458	0.806824019664028	0.720014701678442	0.835213649167137
JG21	218	9	8	5	2	I	Sev01	noCheck	0.492921823407074	0.571786816517811	0.560028577641102	0.649629921387028
NA	219	9	9	5	2	I	Sev01	HimboTop	0.72213056587032	0.837668111926019	0.736454873388335	0.854285212228402
JS32	220	9	10	5	2	I	Sev01	noCheck	0.654102786315319	0.758755610764146	0.684346887369557	0.793839342346293
JT30	221	9	11	5	2	I	Sev01	noCheck	0.697404081299568	0.80898453045412	0.735406621265653	0.853067829760446
JG41	225	10	14	5	2	I	Sev01	noCheck	0.721676926313657	0.837141237145303	0.742179533567975	0.860923727910382
JT37	226	10	13	5	2	I	Sev01	noCheck	0.678579662982953	0.787148776146817	0.704787387179996	0.817550878607512
JT7	227	10	12	5	2	I	Sev01	noCheck	0.676937961903442	0.785243862759105	0.721709242662827	0.837179081953799
NA	228	10	11	5	2	I	Sev01	Salmon	0.63590490992142	0.73764600857574	0.712350457424349	0.826322653893249
JG14	229	10	10	5	2	I	Sev01	noCheck	0.538810932490082	0.62501702485265	0.578355426133814	0.67088903341416
JT24	231	10	8	5	2	I	Sev01	noCheck	0.622079676713716	0.721609072853962	0.691780999385264	0.802462317198402
JS36	233	11	9	5	2	I	Sev01	noCheck	0.721615019607382	0.837069888917272	0.760905966334714	0.882647809472779
JS11	234	11	10	5	2	I	Sev01	noCheck	0.667077163558191	0.773805814564483	0.698969323656766	0.810796503784802
JG43	237	11	13	5	2	I	Sev01	noCheck	0.685624499422027	0.795320723583778	0.716561662633685	0.831207885041871
JS20	238	11	14	5	2	I	Sev01	noCheck	0.712350397232437	0.826322506736054	0.746496705342844	0.865930939651954
JT9	240	12	13	5	2	I	Sev01	noCheck	0.659223484460346	0.764695944097739	0.705027469679693	0.817829152012764
JG29	242	12	11	5	2	I	Sev01	noCheck	0.702126043345211	0.814462400720371	0.739240463093243	0.857514969393182
JS25	243	12	10	5	2	I	Sev01	noCheck	0.600866081469432	0.697001151027654	0.646448182659142	0.749877210153551
JT40	245	12	8	5	2	I	Sev01	noCheck	0.650357907060498	0.754411308724584	0.682293528899664	0.791455338507886
JS23	247	13	9	5	2	I	Sev01	noCheck	0.708415694372793	0.821758168870809	0.75260031635391	0.873013895907836
JG3	249	13	11	5	2	I	Sev01	noCheck	0.62265862854612	0.722280675854054	0.670605871243252	0.777899872060064
JG3	250	13	12	5	2	I	Sev01	noCheck	0.611684825650035	0.709551311305933	0.677163119193405	0.785507024416407
JS3	251	13	13	5	2	I	Sev01	noCheck	0.66961629788612	0.776751476443095	0.709371589204548	0.822868259678782
JG24	253	14	14	5	2	I	Sev01	noCheck	0.591601658672673	0.686254106647034	0.649662282260931	0.753605568412483
JG27	254	14	13	5	2	I	Sev01	noCheck	0.695263614681252	0.806502291467111	0.726740796718126	0.843016411904871
JG38	255	14	12	5	2	I	Sev01	noCheck	0.666378981084555	0.772995975909719	0.712436237806879	0.826422091473477
JS4	257	14	10	5	2	I	Sev01	noCheck	0.664796008249527	0.771160123306987	0.690479987242864	0.800954230731205
JS30	258	14	9	5	2	I	Sev01	noCheck	0.66936858501622	0.77646434483631	0.702746982419167	0.815184073555157
JT39	261	15	9	5	2	I	Sev01	noCheck	0.659685229548615	0.765231884521601	0.693310794494084	0.804237068933134
JG40	263	15	11	5	2	I	Sev01	noCheck	0.656473897170896	0.761506632547603	0.685435257574561	0.795101550021111
JG26	264	15	12	5	2	I	Sev01	noCheck	0.70483159735427	0.817601275804379	0.726837213795478	0.843128318057862
JG1	267	16	14	6	2	I	Sev01	noCheck	0.598656471672079	0.694437558744146	0.673253352152435	0.78096898945196
JS24	269	16	12	6	2	I	Sev01	noCheck	0.714189778751469	0.828456182521579	0.748470925802336	0.868223350129195
JS31	271	16	10	6	2	I	Sev01	noCheck	0.622529539631091	0.722131203457243	0.662000284086425	0.767918390383004
JG37	272	16	9	6	2	I	Sev01	noCheck	0.693047202294324	0.803931569509097	0.726919796476574	0.843224979912403
JS3	274	17	8	6	2	I	Sev01	noCheck	0.632165414587866	0.733308800885958	0.687960897184802	0.798032466147886
JS10	276	17	10	6	2	I	Sev01	noCheck	0.664925454103617	0.771309938804441	0.699363616414308	0.81125772590877
JT35	280	17	14	6	2	I	Sev01	noCheck	0.587186809716956	0.681132391077383	0.663708290333677	0.769893141871159
JG36	281	18	14	6	2	I	Sev01	noCheck	0.622978754891384	0.722651971072547	0.688900255793072	0.799120719233047
JS38	283	18	12	6	2	I	Sev01	noCheck	0.610874937098421	0.708611377428055	0.649591579634352	0.753523671682591
NA	284	18	11	6	2	I	Sev01	Heritage	0.699631325870715	0.811568652610586	0.741175018513947	0.859758776801892
JS8	285	18	10	6	2	I	Sev01	noCheck	0.671276131668877	0.778676846794317	0.717360783624575	0.832135913107716
JG16	288	19	8	6	2	I	Sev01	noCheck	0.773517229813122	0.89727621321252	0.797637412565246	0.925256270133699
JS27	289	19	9	6	2	I	Sev01	noCheck	0.668737701161038	0.775731994958635	0.708535579916954	0.821897363399402
JS5	290	19	10	6	2	I	Sev01	noCheck	0.687069369323442	0.796996899092447	0.731277378626899	0.848279240717985
JT11	293	19	13	6	2	I	Sev01	noCheck	0.636857736175499	0.738751005439293	0.665631177633437	0.772127181976475
JG13	294	19	14	6	2	I	Sev01	noCheck	0.674735433545204	0.782689177850641	0.712282107794029	0.826244301986057
JG8	298	20	11	6	2	I	Sev01	noCheck	0.64241006666911	0.74519215337217	0.706315733021071	0.819323154072267
JT26	299	20	10	6	2	I	Sev01	noCheck	0.725951241122357	0.842099309631463	0.760334646952041	0.881984086792235
JG17	300	20	9	6	2	I	Sev01	noCheck	0.599243929704833	0.695119620949802	0.639503754753177	0.741818794766052
NA	301	20	8	6	2	I	Sev01	Salmon	0.677835297476018	0.786285662741673	0.724995854405978	0.84099295329594
JT13	302	21	8	6	2	I	Sev01	noCheck	0.641584551546157	0.744234758034204	0.676368908219025	0.78458513363173
JG15	303	21	9	6	2	I	Sev01	noCheck	0.711663027150058	0.825525055718851	0.738921226232053	0.857145074551496
NA	304	21	10	6	2	I	Sev01	Jewel	0.691356442666271	0.801969564716561	0.707940963419051	0.821208543250477
JS35	307	21	13	6	2	I	Sev01	noCheck	0.680594503082584	0.789484935821317	0.703761154528735	0.816359145764897
JT6	308	21	14	6	2	I	Sev01	noCheck	0.695743459095462	0.807058474482538	0.728597789803239	0.845170632429326
JT12	309	22	14	6	2	I	Sev01	noCheck	0.675373889774302	0.783429633971055	0.706808873251051	0.819894686958137
JT36	310	22	13	6	2	I	Sev01	noCheck	0.660434643496464	0.766100070171906	0.696668745754404	0.808131998764791
NA	311	22	12	6	2	I	Sev01	HimboTop	0.763499176056113	0.885655030576999	0.79270937446961	0.919540099828088
JT17	312	22	11	6	2	I	Sev01	noCheck	0.484360728291385	0.56185441342966	0.510799290244947	0.592525243131103
JS21	313	22	10	6	2	I	Sev01	noCheck	0.688025181943962	0.798105459026117	0.72221298329142	0.837764473475276
JG25	314	22	9	6	2	I	Sev01	noCheck	0.588935804688983	0.683161920189957	0.632147447835821	0.733287641701439
JT29	316	23	8	6	2	I	Sev01	noCheck	0.652940858629562	0.757407584138325	0.717881670066952	0.832738908703043
JG19	317	23	9	6	2	I	Sev01	noCheck	0.677126779310574	0.785463271460761	0.708052681581952	0.821337924087038
JG31	318	23	10	6	2	I	Sev01	noCheck	0.637758841346342	0.739796541477848	0.681125727261308	0.79010249801921
JT22	320	23	12	6	2	I	Sev01	noCheck	0.681915023960843	0.791017661619886	0.710577046652101	0.824266952784026
JS14	162	1	8	4	2	I	Sev03	noCheck	0.702243725122518	0.814598491036037	0.762222828786765	0.884174374998466
NA	163	1	9	4	2	I	Sev03	Salmon	0.762564286106666	0.884570560240881	0.784136355324406	0.909594712327384
JG18	165	1	11	4	2	I	Sev03	noCheck	0.73994806270118	0.858335666248428	0.779569525587108	0.904297448969934
JT26	171	2	12	4	2	I	Sev03	noCheck	0.749300844536285	0.869185305294809	0.783296199355383	0.908620446488753
JS1	174	2	9	4	2	I	Sev03	noCheck	0.716119933734349	0.83069595571847	0.746202757808947	0.86559231461872
JT31	179	3	11	4	2	I	Sev03	noCheck	0.724008077822067	0.83984571242601	0.757094625422028	0.878226464914526
JG42	184	4	13	4	2	I	Sev03	noCheck	0.631728574366811	0.7328024101581	0.674943409367926	0.782932173617486
JS29	185	4	12	4	2	I	Sev03	noCheck	0.630715647400123	0.731627321461495	0.67888287261328	0.78750173838172
NA	186	4	11	4	2	I	Sev03	Heritage	0.742548444425304	0.861352871647048	0.770746777458187	0.894063214016954
JS7	188	4	9	4	2	I	Sev03	noCheck	0.723564097981394	0.839331488662509	0.763076831941236	0.88516702762389
JS2	190	5	8	4	2	I	Sev03	noCheck	0.6387783711909	0.740980465584968	0.694021503412697	0.805062003562888
JT27	192	5	10	4	2	I	Sev03	noCheck	0.664583431826364	0.770914093687035	0.703286941004723	0.815809813997406
JT2	194	5	12	4	2	I	Sev03	noCheck	0.698740375825756	0.810535750312065	0.733890941572942	0.851310726994268
JG6	195	5	13	4	2	I	Sev03	noCheck	0.695704089830437	0.80701354760894	0.719574308166491	0.834703332345168
NA	196	5	14	4	2	I	Sev03	GoldenBliss	0.717343843663081	0.832115442581205	0.738169017576043	0.856272664081255
JT1	197	6	14	4	2	I	Sev03	noCheck	0.654161479791387	0.758824068725837	0.694670762655269	0.805814640567851
JT21	199	6	12	4	2	I	Sev03	noCheck	0.648559613001139	0.752326179019938	0.68792879658817	0.797995036543559
JS19	204	7	8	4	2	I	Sev03	noCheck	0.656070620040969	0.761039090151927	0.692881324831658	0.803738474830454
NA	206	7	10	4	2	I	Sev03	Jewel	0.58141730974151	0.674440992873712	0.615053682989787	0.713460137038982
JG39	207	7	11	4	2	I	Sev03	noCheck	0.70608315572363	0.819053305220327	0.723401024862403	0.839142640675223
JT28	208	7	12	4	2	I	Sev03	noCheck	0.708875967311225	0.822292836647121	0.735813763667591	0.853541643568572
JG32	209	7	13	4	2	I	Sev03	noCheck	0.721685202885385	0.837151031256107	0.746498146779789	0.865934015451477
JG9	210	7	14	4	2	I	Sev03	noCheck	0.505522464922054	0.586403520751678	0.613852813852814	0.712066181531682
JS12	211	8	14	5	2	I	Sev03	noCheck	0.628495697176293	0.729051871261399	0.653470748711731	0.758022392131472
JG12	212	8	13	5	2	I	Sev03	noCheck	0.629311744727434	0.729998714491094	0.650699549442732	0.754809090794116
JS15	213	8	12	5	2	I	Sev03	noCheck	0.653318571014232	0.757846270726937	0.679189297055302	0.78785605824994
JG4	214	8	11	4	2	I	Sev03	noCheck	0.663964903435822	0.770196210619925	0.682396155080769	0.791576741030585
JG34	215	8	10	4	2	I	Sev03	noCheck	0.67836620344065	0.786901596795511	0.700037029635114	0.812039460533339
JT19	216	8	9	4	2	I	Sev03	noCheck	0.715695900815685	0.83020379862151	0.737735873428608	0.855770328636726
JG21	218	9	8	5	2	I	Sev03	noCheck	0.563585126036046	0.653756158175403	0.611504465030517	0.709342884639656
NA	219	9	9	5	2	I	Sev03	HimboTop	0.74186204056126	0.86055683342308	0.753250601963326	0.873768108855391
JS32	220	9	10	5	2	I	Sev03	noCheck	0.668656965456332	0.775638675997149	0.687010888057162	0.796929918578025
JT30	221	9	11	5	2	I	Sev03	noCheck	0.68821588026655	0.798326750230009	0.724326593047831	0.840215540483581
JG41	225	10	14	5	2	I	Sev03	noCheck	0.705822383087611	0.818750529829456	0.725220330513413	0.841253019370249
JT37	226	10	13	5	2	I	Sev03	noCheck	0.662379980305505	0.768357435127469	0.683376158864713	0.792713968133866
JT7	227	10	12	5	2	I	Sev03	noCheck	0.68340091588271	0.792741394612602	0.722658368107127	0.838280544949261
NA	228	10	11	5	2	I	Sev03	Salmon	0.688886325922207	0.799104549285941	0.72009237766696	0.835303786442748
JG14	229	10	10	5	2	I	Sev03	noCheck	0.534046022922984	0.619490315795109	0.581847363030146	0.674940961511465
JT24	231	10	8	5	2	I	Sev03	noCheck	0.637447077670281	0.739435440770843	0.696958197941562	0.808468276481591
JS36	233	11	9	5	2	I	Sev03	noCheck	0.729777583671265	0.846538881869845	0.758352882541465	0.879686492026739
JS11	234	11	10	5	2	I	Sev03	noCheck	0.681294244363327	0.790297967112725	0.709195301542777	0.822663665274666
JG43	237	11	13	5	2	I	Sev03	noCheck	0.690987582293843	0.801542258683616	0.715780914454892	0.830303090955642
JS20	238	11	14	5	2	I	Sev03	noCheck	0.698103883503681	0.809797057238593	0.723753268840407	0.839551335365403
JT9	240	12	13	5	2	I	Sev03	noCheck	0.663666005828491	0.76984935459978	0.695941168151605	0.807288101651923
JG29	242	12	11	5	2	I	Sev03	noCheck	0.735927366318664	0.853672250467647	0.757017693092889	0.878137536109098
JS25	243	12	10	5	2	I	Sev03	noCheck	0.614741995457976	0.713097744844236	0.660662045350062	0.766365236595847
JT40	245	12	8	5	2	I	Sev03	noCheck	0.647086460287033	0.750616945402077	0.679393151806251	0.788091768898305
JS23	247	13	9	5	2	I	Sev03	noCheck	0.714261221922387	0.828539248111858	0.744237646596536	0.863310905732585
JG3	249	13	11	5	2	I	Sev03	noCheck	0.66827795969391	0.77519916607245	0.696682464454976	0.808148433431046
JG3	250	13	12	5	2	I	Sev03	noCheck	0.608143585586792	0.705443843227436	0.67314492192541	0.780844884883686
JS3	251	13	13	5	2	I	Sev03	noCheck	0.656905162147126	0.762006798069393	0.696195725231886	0.807584146313048
JG24	253	14	14	5	2	I	Sev03	noCheck	0.580564493371713	0.673451626211076	0.620642799700508	0.719942453320969
JG27	254	14	13	5	2	I	Sev03	noCheck	0.673092425388404	0.780783794978085	0.711972953056344	0.825885709563393
JG38	255	14	12	5	2	I	Sev03	noCheck	0.675105726637748	0.783119225976712	0.706096109266337	0.819067381405268
JS4	257	14	10	5	2	I	Sev03	noCheck	0.682012150509142	0.791130893892591	0.703077780150007	0.815567730833186
JS30	258	14	9	5	2	I	Sev03	noCheck	0.6689113663298	0.775934126325835	0.708144607667215	0.821444958697269
JT39	261	15	9	5	2	I	Sev03	noCheck	0.676463682806361	0.784694939672859	0.698933288440642	0.810760629287879
JG40	263	15	11	5	2	I	Sev03	noCheck	0.669502288597571	0.776619525922414	0.689662907600383	0.80000636252181
JG26	264	15	12	5	2	I	Sev03	noCheck	0.704918074097658	0.817701507163253	0.728472795500391	0.845025228557725
JG1	267	16	14	6	2	I	Sev03	noCheck	0.640751138894403	0.74326795917238	0.696208510306143	0.80759921286221
JS24	269	16	12	6	2	I	Sev03	noCheck	0.731334123645055	0.848343744007462	0.757381032305504	0.878559750482583
JS31	271	16	10	6	2	I	Sev03	noCheck	0.666589148562541	0.77324000680895	0.704474259708021	0.817186277268031
JG37	272	16	9	6	2	I	Sev03	noCheck	0.703162261848064	0.815665067524109	0.732209656354952	0.8493605296834
JS3	274	17	8	6	2	I	Sev03	noCheck	0.438961893467114	0.509193762690274	0.603148290602024	0.699649628361857
JS10	276	17	10	6	2	I	Sev03	noCheck	0.711997452076585	0.825913545128102	0.747260184657271	0.866819014212082
JT35	280	17	14	6	2	I	Sev03	noCheck	0.626870420530861	0.727165955730688	0.674649477745366	0.782590448516238
JG36	281	18	14	6	2	I	Sev03	noCheck	0.63389666901793	0.735317101790876	0.681528417079136	0.790570527679748
JS38	283	18	12	6	2	I	Sev03	noCheck	0.61746239636646	0.716253126058411	0.659149703415297	0.76461045917914
NA	284	18	11	6	2	I	Sev03	Heritage	0.712597522939944	0.826609433823322	0.758773523214415	0.8801738761457
JS8	285	18	10	6	2	I	Sev03	noCheck	0.664851758715515	0.771224719734353	0.71583120754833	0.830360117477985
JG16	288	19	8	6	2	I	Sev03	noCheck	0.416222605434511	0.482816414425056	0.716998206035975	0.831715806338741
JS27	289	19	9	6	2	I	Sev03	noCheck	0.647386091609276	0.750964091172946	0.690037859020761	0.800440297690801
JS5	290	19	10	6	2	I	Sev03	noCheck	0.674031254853666	0.781872959596501	0.723067740972844	0.838756076526182
JT11	293	19	13	6	2	I	Sev03	noCheck	0.621610590309111	0.721065091701867	0.646693649006421	0.750160980318406
JG13	294	19	14	6	2	I	Sev03	noCheck	0.65722637696979	0.762379702712815	0.698501733624033	0.810259175195649
JG8	298	20	11	6	2	I	Sev03	noCheck	0.580884465528939	0.673822646073803	0.661991226171975	0.767907405323611
JT26	299	20	10	6	2	I	Sev03	noCheck	0.693263284736068	0.804181421274122	0.728508550994955	0.845065572926861
JG17	300	20	9	6	2	I	Sev03	noCheck	0.562748662043631	0.652785329021697	0.613580285473342	0.711751352715488
NA	301	20	8	6	2	I	Sev03	Salmon	0.455066856449841	0.527875413727224	0.685374245586328	0.79503173322283
JT13	302	21	8	6	2	I	Sev03	noCheck	0.571795667842959	0.6632801793323	0.663363750655785	0.769499333842306
JG15	303	21	9	6	2	I	Sev03	noCheck	0.665473604629908	0.771945661322096	0.703535180144626	0.816096782616809
NA	304	21	10	6	2	I	Sev03	Jewel	0.627621603608269	0.728037586362577	0.659171234534629	0.764634918043809
JS35	307	21	13	6	2	I	Sev03	noCheck	0.640990833740371	0.743545580532422	0.671642408249612	0.779102212354673
JT6	308	21	14	6	2	I	Sev03	noCheck	0.673934751709446	0.781760930976983	0.715567058613534	0.830054824766908
JT12	309	22	14	6	2	I	Sev03	noCheck	0.663910948091988	0.770133258639294	0.701230783102655	0.813424774627746
JT36	310	22	13	6	2	I	Sev03	noCheck	0.635226487212914	0.736859364651516	0.68143733870731	0.790464069657156
NA	311	22	12	6	2	I	Sev03	HimboTop	0.724192887001553	0.840060126121245	0.753657276147986	0.874238550494821
JT17	312	22	11	6	2	I	Sev03	noCheck	0.343833789924343	0.398844239888704	0.371602571331905	0.431055093672325
JS21	313	22	10	6	2	I	Sev03	noCheck	0.624649299545296	0.724589924095451	0.657604378144585	0.762816531563857
JG25	314	22	9	6	2	I	Sev03	noCheck	0.496411683727549	0.575834384393636	0.546086303373724	0.633455664019756
JT29	316	23	8	6	2	I	Sev03	noCheck	0.46950370331748	0.544621629925571	0.606615317928712	0.70367001476435
JG19	317	23	9	6	2	I	Sev03	noCheck	0.560581640270199	0.650271734465714	0.630269009127924	0.731107518194622
JG31	318	23	10	6	2	I	Sev03	noCheck	0.534895635958893	0.620476481666704	0.593991185805034	0.68902690139679
JT22	320	23	12	6	2	I	Sev03	noCheck	0.633878307035947	0.735295815302915	0.676967930029155	0.785279868343348
JS14	162	1	8	4	2	I	Sev05	noCheck	0.633889324119876	0.735307329249668	0.71731413443435	0.832080069865258
NA	163	1	9	4	2	I	Sev05	Salmon	0.745668204994716	0.864970574791073	0.768206778085073	0.891115719537786
JG18	165	1	11	4	2	I	Sev05	noCheck	0.708488954926257	0.82184268602868	0.757056245866564	0.878179808388388
JT26	171	2	12	4	2	I	Sev05	noCheck	0.722546156645563	0.83814945712034	0.77504360354895	0.899047853043594
JS1	174	2	9	4	2	I	Sev05	noCheck	0.703807042175852	0.81641284196815	0.741015094231202	0.859575133526931
JT31	179	3	11	4	2	I	Sev05	noCheck	0.692598657539266	0.803410337179915	0.746550107181136	0.865995803869764
JG42	184	4	13	4	2	I	Sev05	noCheck	0.606710335485947	0.703780565020433	0.684526908695035	0.794048207324438
JS29	185	4	12	4	2	I	Sev05	noCheck	0.629891187814449	0.730670157876444	0.685293991508342	0.79493557534451
NA	186	4	11	4	2	I	Sev05	Heritage	0.664181224977566	0.770446388742287	0.760804312042088	0.882530723220545
JS7	188	4	9	4	2	I	Sev05	noCheck	0.523782049356671	0.607584232055874	0.678852270651283	0.78746607273331
JS2	190	5	8	4	2	I	Sev05	noCheck	0.395267318471561	0.458508119644638	0.457345674994091	0.530518957942312
JT27	192	5	10	4	2	I	Sev05	noCheck	0.522219901072453	0.605771823952815	0.611096318171915	0.708868983587002
JT2	194	5	12	4	2	I	Sev05	noCheck	0.628355319567029	0.728888619272702	0.725367965367965	0.841422177400922
JG6	195	5	13	4	2	I	Sev05	noCheck	0.689488519130846	0.799802718022288	0.733980036571949	0.851412054468857
NA	196	5	14	4	2	I	Sev05	GoldenBliss	0.710858835731235	0.824592321072349	0.745764437300278	0.865083720653822
JT1	197	6	14	4	2	I	Sev05	noCheck	0.664018264224879	0.770256496904559	0.71378671606245	0.827985579375882
JT21	199	6	12	4	2	I	Sev05	noCheck	0.569831633293814	0.661001433530916	0.664744220940592	0.771100403805866
JS19	204	7	8	4	2	I	Sev05	noCheck	0.456799334531101	0.529884855942991	0.63095115469397	0.731900926965899
NA	206	7	10	4	2	I	Sev05	Jewel	0.442411198846596	0.513193486410946	0.475589176607507	0.551678308494073
JG39	207	7	11	4	2	I	Sev05	noCheck	0.676942804266216	0.785249656129445	0.704719710303251	0.817472217928934
JT28	208	7	12	4	2	I	Sev05	noCheck	0.684293791643449	0.793776720555872	0.729934804228517	0.846719382846467
JG32	209	7	13	4	2	I	Sev05	noCheck	0.711147503658411	0.824926084636512	0.745806196960726	0.865130909226712
JG9	210	7	14	4	2	I	Sev05	noCheck	0.622689737392461	0.722315455392817	0.652388104535897	0.756762926880847
JS12	211	8	14	5	2	I	Sev05	noCheck	0.612383159666002	0.71035993993597	0.658202757938112	0.763511815867517
JG12	212	8	13	5	2	I	Sev05	noCheck	0.600635119861589	0.696732941789169	0.639720160668209	0.742072228032972
JS15	213	8	12	5	2	I	Sev05	noCheck	0.643424843682586	0.746368626577533	0.670770085804089	0.778087741374362
JG4	214	8	11	4	2	I	Sev05	noCheck	0.637465943472184	0.739456661975939	0.658129051857129	0.763422264429385
JG34	215	8	10	4	2	I	Sev05	noCheck	0.619995416012851	0.719190840090798	0.667787581479863	0.774630963713965
JT19	216	8	9	4	2	I	Sev05	noCheck	0.675131576539025	0.783148604653933	0.714757145903889	0.829114614226996
JG21	218	9	8	5	2	I	Sev05	noCheck	0.199569079112354	0.231499177233614	-0.014495154476932	-0.016814267775911
NA	219	9	9	5	2	I	Sev05	HimboTop	0.694519946759015	0.805639526376836	0.73412482300403	0.851581084495874
JS32	220	9	10	5	2	I	Sev05	noCheck	0.634400008879718	0.735900130677104	0.673460619243267	0.781210961793982
JT30	221	9	11	5	2	I	Sev05	noCheck	0.645764979000249	0.749082717066787	0.69381783505773	0.804825023631406
JG41	225	10	14	5	2	I	Sev05	noCheck	0.711119213599822	0.824893816337667	0.734857316640478	0.852431030742437
JT37	226	10	13	5	2	I	Sev05	noCheck	0.675888648551041	0.784026767816583	0.693688223189286	0.8046739956199
JT7	227	10	12	5	2	I	Sev05	noCheck	0.667984422688833	0.774857398698127	0.713234158645185	0.827348217024895
NA	228	10	11	5	2	I	Sev05	Salmon	0.675724914155898	0.783836353744302	0.732785879465761	0.850028410860689
JG14	229	10	10	5	2	I	Sev05	noCheck	0.47598721548736	0.552141542603316	0.508500772797527	0.589857504144328
JT24	231	10	8	5	2	I	Sev05	noCheck	0.367911264440111	0.426774919996633	0.559700396533999	0.649244831900932
JS36	233	11	9	5	2	I	Sev05	noCheck	0.670952177146355	0.778300996270726	0.740390292505615	0.85884981284409
JS11	234	11	10	5	2	I	Sev05	noCheck	0.662548462835171	0.768552217530338	0.704201950905778	0.816870760549853
JG43	237	11	13	5	2	I	Sev05	noCheck	0.701803127588548	0.814087333988354	0.72554434936996	0.841628124664021
JS20	238	11	14	5	2	I	Sev05	noCheck	0.690254276074876	0.800690667049218	0.736168393676032	0.853951342945283
JT9	240	12	13	5	2	I	Sev05	noCheck	0.627173080671523	0.727517137072276	0.700680272108844	0.812786536446206
JG29	242	12	11	5	2	I	Sev05	noCheck	0.732119266948624	0.849254149847037	0.764983051662379	0.887376926694034
JS25	243	12	10	5	2	I	Sev05	noCheck	0.534761344511464	0.620319684186995	0.586658021206804	0.680521228099083
JT40	245	12	8	5	2	I	Sev05	noCheck	0.553721418677834	0.642313236165611	0.650363501057007	0.754415913669845
JS23	247	13	9	5	2	I	Sev05	noCheck	0.683068240084728	0.792354644975019	0.731038094587517	0.848001100253295
JG3	249	13	11	5	2	I	Sev05	noCheck	0.658383709946374	0.763721271984695	0.700472869388725	0.812545721345725
JG3	250	13	12	5	2	I	Sev05	noCheck	0.593009932992709	0.687888322237436	0.677840403441115	0.786290202965275
JS3	251	13	13	5	2	I	Sev05	noCheck	0.670657716281641	0.777959127990896	0.719336448446684	0.834427739035864
JG24	253	14	14	5	2	I	Sev05	noCheck	0.58126194729933	0.674259807579809	0.638229380249507	0.740343171551505
JG27	254	14	13	5	2	I	Sev05	noCheck	0.69151783904302	0.802156543794098	0.737014067912944	0.854933003409965
JG38	255	14	12	5	2	I	Sev05	noCheck	0.670593049841919	0.777884129477332	0.708392868528285	0.821732964306803
JS4	257	14	10	5	2	I	Sev05	noCheck	0.681717529325062	0.790788607026079	0.7166983014552	0.831366792751087
JS30	258	14	9	5	2	I	Sev05	noCheck	0.625825958636507	0.725954776672841	0.705946330755997	0.81889515269781
JT39	261	15	9	5	2	I	Sev05	noCheck	0.687424335068832	0.797409016918803	0.72141474189414	0.836837449374386
JG40	263	15	11	5	2	I	Sev05	noCheck	0.676269786702273	0.784469371548782	0.70857071568179	0.821936561323666
JG26	264	15	12	5	2	I	Sev05	noCheck	0.721467567557949	0.836898446905852	0.749401558819587	0.869303144669504
JG1	267	16	14	6	2	I	Sev05	noCheck	0.579620729517685	0.672355929780668	0.686065286614985	0.795833265951121
JS24	269	16	12	6	2	I	Sev05	noCheck	0.734710743851695	0.852259943917351	0.773429756616864	0.897175882894511
JS31	271	16	10	6	2	I	Sev05	noCheck	0.680042852256854	0.788846072394157	0.724636467665857	0.840574548775355
JG37	272	16	9	6	2	I	Sev05	noCheck	0.707518946119117	0.820718400740294	0.754472193910472	0.875181384051139
JS3	274	17	8	6	2	I	Sev05	noCheck	0.420992843024151	0.488349513692998	0.565136997814759	0.655554509635168
JS10	276	17	10	6	2	I	Sev05	noCheck	0.715086297476878	0.829496251204822	0.768745938921378	0.891742971428274
JT35	280	17	14	6	2	I	Sev05	noCheck	0.622342589740856	0.72191316621915	0.698559384257032	0.81032560315729
JG36	281	18	14	6	2	I	Sev05	noCheck	0.649867154243516	0.75384211521945	0.706246743472472	0.819242428101994
JS38	283	18	12	6	2	I	Sev05	noCheck	0.654720680644876	0.759472130778076	0.699752043192715	0.81170828610054
NA	284	18	11	6	2	I	Sev05	Heritage	0.726097425788849	0.842269141194276	0.77131088142187	0.894717892466097
JS8	285	18	10	6	2	I	Sev05	noCheck	0.658711236969578	0.764101333805843	0.727913017862609	0.844376567778754
JG16	288	19	8	6	2	I	Sev05	noCheck	0.224405377509703	0.260309170233865	0.015814524796561	0.018344698543847
JS27	289	19	9	6	2	I	Sev05	noCheck	0.679502886689758	0.788218742824961	0.721277462481821	0.836676892395156
JS5	290	19	10	6	2	I	Sev05	noCheck	0.693803437946232	0.804808135410062	0.753902388561289	0.874522383328375
JT11	293	19	13	6	2	I	Sev05	noCheck	0.66985083988304	0.777022649745999	0.701110012089241	0.813284753806778
JG13	294	19	14	6	2	I	Sev05	noCheck	0.633671235316758	0.73505515096631	0.717124070897656	0.831859766355277
JG8	298	20	11	6	2	I	Sev05	noCheck	0.662385146085224	0.768363016513443	0.735736221108776	0.853451257632915
JT26	299	20	10	6	2	I	Sev05	noCheck	0.739855422700787	0.858227882234027	0.773050127442651	0.896733271798692
JG17	300	20	9	6	2	I	Sev05	noCheck	0.644718043648725	0.74786894547899	0.682807641048423	0.792054986986555
NA	301	20	8	6	2	I	Sev05	Salmon	0.413841046351493	0.480053502302429	0.635595001751723	0.737287446782868
JT13	302	21	8	6	2	I	Sev05	noCheck	0.575911940465555	0.668054739247355	0.693631177007136	0.804609862865916
JG15	303	21	9	6	2	I	Sev05	noCheck	0.706321813247383	0.81932896441474	0.738856487557265	0.85706927076727
NA	304	21	10	6	2	I	Sev05	Jewel	0.690191185427857	0.800617514477892	0.710775204629528	0.824494266671742
JS35	307	21	13	6	2	I	Sev05	noCheck	0.643322527246663	0.746249537268999	0.674650853300486	0.782590611365527
JT6	308	21	14	6	2	I	Sev05	noCheck	0.698228266270429	0.809940714167544	0.738103571247526	0.856195649505759
JT12	309	22	14	6	2	I	Sev05	noCheck	0.652119988278457	0.756455133150014	0.69234340901704	0.803112388077165
JT36	310	22	13	6	2	I	Sev05	noCheck	0.64841594359659	0.752158335839664	0.690911059821661	0.801451462524965
NA	311	22	12	6	2	I	Sev05	HimboTop	0.740808416493021	0.859333597115234	0.767863981006357	0.89071948925637
JT17	312	22	11	6	2	I	Sev05	noCheck	0.323279068783914	0.375000575819356	0.339903027236877	0.394283856622951
JS21	313	22	10	6	2	I	Sev05	noCheck	0.665905377528803	0.772446389277583	0.698095352382282	0.80978633603227
JG25	314	22	9	6	2	I	Sev05	noCheck	0.524381376035644	0.60827880420201	0.577443380452956	0.669830248790097
JT29	316	23	8	6	2	I	Sev05	noCheck	0.546794997227191	0.634278523375756	0.668198294131179	0.775106747242642
JG19	317	23	9	6	2	I	Sev05	noCheck	0.611258377936041	0.709055759479622	0.672938379512259	0.780605248264225
JG31	318	23	10	6	2	I	Sev05	noCheck	0.552729799258824	0.641163215660613	0.620847201835811	0.720180371940636
JT22	320	23	12	6	2	I	Sev05	noCheck	0.639486244021962	0.741800500920768	0.688428300227946	0.798573331529387
JS14	162	1	8	4	2	I	Sev07	noCheck	0.525694876388561	0.609801829830645	0.489071610106144	0.567320353677483
NA	163	1	9	4	2	I	Sev07	Salmon	0.731666441783477	0.848728763595554	0.755154700047237	0.875974908644263
JG18	165	1	11	4	2	I	Sev07	noCheck	0.699470285745322	0.811381340999441	0.749330006468903	0.869218048117888
JT26	171	2	12	4	2	I	Sev07	noCheck	0.753837839446319	0.874448166504295	0.782880913470722	0.908138775766621
JS1	174	2	9	4	2	I	Sev07	noCheck	0.687659886974016	0.79768251321224	0.730530742056484	0.847413386115758
JT31	179	3	11	4	2	I	Sev07	noCheck	0.667557244432043	0.774362659771357	0.728521346587908	0.845081515318579
JG42	184	4	13	4	2	I	Sev07	noCheck	0.547604750912425	0.635218620558828	0.668506911294674	0.775465441981015
JS29	185	4	12	4	2	I	Sev07	noCheck	0.6074395024926	0.704626862832202	0.672949598672978	0.780618407478864
NA	186	4	11	4	2	I	Sev07	Heritage	0.669869117754105	0.777044658522229	0.739503247164384	0.857821283825586
JS7	188	4	9	4	2	I	Sev07	noCheck	0.593124928790903	0.688022007730474	0.719693586616743	0.834842266243643
JS2	190	5	8	4	2	I	Sev07	noCheck	0.560143054807484	0.649763423947927	0.671679358375461	0.779145396572952
JT27	192	5	10	4	2	I	Sev07	noCheck	0.543683061616458	0.63066943607869	0.632292319361541	0.733455220366215
JT2	194	5	12	4	2	I	Sev07	noCheck	0.595129835467957	0.690347643943572	0.711828531284191	0.825718473525783
JG6	195	5	13	4	2	I	Sev07	noCheck	0.677751361685709	0.786188308617169	0.73484989744546	0.852420794804133
NA	196	5	14	4	2	I	Sev07	GoldenBliss	0.711411967379089	0.82523399427349	0.770942325874567	0.894290091681591
JT1	197	6	14	4	2	I	Sev07	noCheck	0.707659005094128	0.820880623183333	0.762134814401983	0.884073497298767
JT21	199	6	12	4	2	I	Sev07	noCheck	0.578911993223195	0.671535029454716	0.669476272787212	0.776590262229949
JS19	204	7	8	4	2	I	Sev07	noCheck	0.608020694148738	0.705301322094934	0.669585543895871	0.776717231062144
NA	206	7	10	4	2	I	Sev07	Jewel	0.392741540959831	0.455577924497381	0.437698903892156	0.507725654098966
JG39	207	7	11	4	2	I	Sev07	noCheck	0.682073348261913	0.791201655253086	0.710725643170911	0.82443810556069
JT28	208	7	12	4	2	I	Sev07	noCheck	0.674414319342926	0.782317395511517	0.742052842965978	0.860778817343969
JG32	209	7	13	4	2	I	Sev07	noCheck	0.697549596167022	0.809153430425888	0.752231679685346	0.872584614338021
JG9	210	7	14	4	2	I	Sev07	noCheck	0.657352954634222	0.76252539027727	0.694883471738548	0.806060508649833
JS12	211	8	14	5	2	I	Sev07	noCheck	0.66360017497933	0.769772218662641	0.707641673970484	0.82085988876928
JG12	212	8	13	5	2	I	Sev07	noCheck	0.640705030086782	0.743214424515016	0.675970121227072	0.784122356742477
JS15	213	8	12	5	2	I	Sev07	noCheck	0.668028225698326	0.774909146857097	0.704624814373244	0.817362249585299
JG4	214	8	11	4	2	I	Sev07	noCheck	0.643527119329359	0.746488280661613	0.670569747609283	0.777858522117944
JG34	215	8	10	4	2	I	Sev07	noCheck	0.639689605823648	0.74203698561728	0.679894325635539	0.788674340289791
JT19	216	8	9	4	2	I	Sev07	noCheck	0.661080419495319	0.766850074537459	0.707095545948519	0.820228230743725
JG21	218	9	8	5	2	I	Sev07	noCheck	0.534017503831527	0.619457948734127	0.598944754810677	0.694774190504803
NA	219	9	9	5	2	I	Sev07	HimboTop	0.698178486008705	0.80988409414202	0.725057325359281	0.841064064260328
JS32	220	9	10	5	2	I	Sev07	noCheck	0.644168576923001	0.747232397912457	0.686123287920403	0.795900697671542
JT30	221	9	11	5	2	I	Sev07	noCheck	0.659523075482082	0.765042920230106	0.711409604449104	0.825232733663438
JG41	225	10	14	5	2	I	Sev07	noCheck	0.698992605207924	0.810827769140206	0.747383853192457	0.866961763462864
JT37	226	10	13	5	2	I	Sev07	noCheck	0.672549566027081	0.780153493023457	0.703541543013582	0.816104987299972
JT7	227	10	12	5	2	I	Sev07	noCheck	0.669219298906005	0.776290484222707	0.711974550206877	0.825886500962339
NA	228	10	11	5	2	I	Sev07	Salmon	0.645812924648585	0.749139150934792	0.720181419803821	0.835407716998892
JG14	229	10	10	5	2	I	Sev07	noCheck	0.423530350003328	0.491292424493764	0.462546976478301	0.536552577174416
JT24	231	10	8	5	2	I	Sev07	noCheck	0.618130631657372	0.717028512011058	0.655799481417459	0.760723190468091
JS36	233	11	9	5	2	I	Sev07	noCheck	0.670424776934097	0.777689725884484	0.710875574749581	0.824613040892001
JS11	234	11	10	5	2	I	Sev07	noCheck	0.619042841463675	0.718086346905482	0.662089204507269	0.768020724404312
JG43	237	11	13	5	2	I	Sev07	noCheck	0.670035964945605	0.777238253134071	0.711090217474048	0.824862383161329
JS20	238	11	14	5	2	I	Sev07	noCheck	0.669862797560904	0.777037167110805	0.73473265180559	0.852286863456779
JT9	240	12	13	5	2	I	Sev07	noCheck	0.619943415022552	0.719131306173325	0.692578187436731	0.803387273110882
JG29	242	12	11	5	2	I	Sev07	noCheck	0.717418249053719	0.83220139896401	0.745142829121885	0.864362500784801
JS25	243	12	10	5	2	I	Sev07	noCheck	0.487866392310593	0.56592232063741	0.5428116666196	0.629656351479214
JT40	245	12	8	5	2	I	Sev07	noCheck	0.572482374971679	0.664076387606352	0.603343808283464	0.699876896450623
JS23	247	13	9	5	2	I	Sev07	noCheck	0.625177309572018	0.725202247576888	0.662925457740859	0.768991401647463
JG3	249	13	11	5	2	I	Sev07	noCheck	0.626477066125204	0.726710042571539	0.670584503637795	0.777875064652902
JG3	250	13	12	5	2	I	Sev07	noCheck	0.596181680257281	0.691567846056332	0.678785271194601	0.787388166982544
JS3	251	13	13	5	2	I	Sev07	noCheck	0.64049296819294	0.742968548124512	0.701850191976858	0.81414361780959
JG24	253	14	14	5	2	I	Sev07	noCheck	0.595332022422582	0.690581745705111	0.657577823221995	0.762785653044593
JG27	254	14	13	5	2	I	Sev07	noCheck	0.675882823207285	0.784020230404181	0.728382505353426	0.84491963548337
JG38	255	14	12	5	2	I	Sev07	noCheck	0.620070804690751	0.719278986781953	0.669959290638447	0.777150813322055
JS4	257	14	10	5	2	I	Sev07	noCheck	0.62246701817872	0.722058613003082	0.650324863606011	0.754373343132632
JS30	258	14	9	5	2	I	Sev07	noCheck	0.606810227000365	0.703896922305802	0.651286190454838	0.755490174156198
JT39	261	15	9	5	2	I	Sev07	noCheck	0.617534665366805	0.71633766301401	0.650014187080299	0.754014174931089
JG40	263	15	11	5	2	I	Sev07	noCheck	0.619116826400553	0.718172612009775	0.657382012466607	0.762560961535996
JG26	264	15	12	5	2	I	Sev07	noCheck	0.686986420760773	0.796900829067792	0.716286451100972	0.830889646055478
JG1	267	16	14	6	2	I	Sev07	noCheck	0.567828689533043	0.658677845904666	0.670115245899914	0.777330704328462
JS24	269	16	12	6	2	I	Sev07	noCheck	0.706751414658651	0.819827316944917	0.737635833652901	0.855653043899935
JS31	271	16	10	6	2	I	Sev07	noCheck	0.610443052390188	0.708110953992548	0.655433757879365	0.760300910435964
JG37	272	16	9	6	2	I	Sev07	noCheck	0.647227499961798	0.750780980402405	0.681007546836671	0.789965628279069
JS3	274	17	8	6	2	I	Sev07	noCheck	0.559971478254241	0.649564292567306	0.602527078093937	0.698927723632955
JS10	276	17	10	6	2	I	Sev07	noCheck	0.656246139139964	0.761242130401283	0.707746023535497	0.820983263977075
JT35	280	17	14	6	2	I	Sev07	noCheck	0.588837874865708	0.683048355580371	0.68011994293038	0.788936081305516
JG36	281	18	14	6	2	I	Sev07	noCheck	0.605691692153373	0.702599164781178	0.671763028213506	0.779242862166141
JS38	283	18	12	6	2	I	Sev07	noCheck	0.638896952378127	0.741117076522093	0.676871046313982	0.785168212330875
NA	284	18	11	6	2	I	Sev07	Heritage	0.690224368516296	0.800656784845652	0.731136021415426	0.848114000941382
JS8	285	18	10	6	2	I	Sev07	noCheck	0.592098995713187	0.686832033765215	0.644346871569704	0.74744021899129
JG16	288	19	8	6	2	I	Sev07	noCheck	0.696597048065515	0.808049470906584	0.723942190492774	0.83977060137043
JS27	289	19	9	6	2	I	Sev07	noCheck	0.619527574182464	0.718648111049687	0.646843552265002	0.750334342935844
JS5	290	19	10	6	2	I	Sev07	noCheck	0.646951236630242	0.750460044203417	0.69683808835127	0.808327551226318
JT11	293	19	13	6	2	I	Sev07	noCheck	0.628351169130441	0.728883419158333	0.662690610818863	0.768718315691041
JG13	294	19	14	6	2	I	Sev07	noCheck	0.674905748767455	0.782887347786412	0.71944463442993	0.834551209623366
JG8	298	20	11	6	2	I	Sev07	noCheck	0.620487481822685	0.719762001590376	0.696897879619962	0.808397086207201
JT26	299	20	10	6	2	I	Sev07	noCheck	0.6797911582732	0.788553884391354	0.714591296657181	0.828921630730901
JG17	300	20	9	6	2	I	Sev07	noCheck	0.570461210750323	0.661731890541777	0.606472963396862	0.703506328880968
NA	301	20	8	6	2	I	Sev07	Salmon	0.690041543199084	0.800445157347085	0.727537409438689	0.843940347338895
JT13	302	21	8	6	2	I	Sev07	noCheck	0.611911327818773	0.709814236729075	0.649894022222582	0.753874568283327
JG15	303	21	9	6	2	I	Sev07	noCheck	0.651778018483491	0.756058571949386	0.678555552850715	0.787120425552171
NA	304	21	10	6	2	I	Sev07	Jewel	0.638478341140473	0.740631055902004	0.656260424415688	0.761258553623866
JS35	307	21	13	6	2	I	Sev07	noCheck	0.616494460963604	0.715129486003015	0.647337933578752	0.750906195551051
JT6	308	21	14	6	2	I	Sev07	noCheck	0.68250736325577	0.791704952821677	0.730850976066528	0.847784371462128
JT12	309	22	14	6	2	I	Sev07	noCheck	0.635247471654661	0.736883440759181	0.681420284760063	0.790443084166164
JT36	310	22	13	6	2	I	Sev07	noCheck	0.628077058100599	0.728565784221783	0.680637459168831	0.789535868538096
NA	311	22	12	6	2	I	Sev07	HimboTop	0.728765795403039	0.845364465245869	0.757323418122707	0.878492292515845
JT17	312	22	11	6	2	I	Sev07	noCheck	0.267024351071518	0.309745525993346	0.2858634642997	0.331598155873584
JS21	313	22	10	6	2	I	Sev07	noCheck	0.626956166787273	0.727265687728879	0.661924610366075	0.767826982044349
JG25	314	22	9	6	2	I	Sev07	noCheck	0.476120288910484	0.552296499021172	0.524293357833865	0.608177665556221
JT29	316	23	8	6	2	I	Sev07	noCheck	0.536554274118232	0.622399848601067	0.640209400216902	0.742640302090771
JG19	317	23	9	6	2	I	Sev07	noCheck	0.585992825049729	0.679748086080676	0.642609397978425	0.745423152024165
JG31	318	23	10	6	2	I	Sev07	noCheck	0.552551047940398	0.640956513435134	0.615422836132366	0.713888219773126
JT22	320	23	12	6	2	I	Sev07	noCheck	0.634921693522764	0.736505718773243	0.686936559936871	0.79684336079443
JS14	162	1	8	4	2	I	Sev09	noCheck	0.53436533113354	0.619860162371106	0.632383676163238	0.733560760835928
NA	163	1	9	4	2	I	Sev09	Salmon	0.743650698004575	0.862630761587196	0.768340517410664	0.891272066838956
JG18	165	1	11	4	2	I	Sev09	noCheck	0.715151180225485	0.829571063896476	0.766451063170533	0.889077723674976
JT26	171	2	12	4	2	I	Sev09	noCheck	0.742255995405669	0.86101294243542	0.783961465102977	0.909391521154235
JS1	174	2	9	4	2	I	Sev09	noCheck	0.689297238959775	0.799581317872368	0.73156136098218	0.848607213478556
JT31	179	3	11	4	2	I	Sev09	noCheck	0.694244205926376	0.805319331958066	0.751928446358431	0.872234796309255
JG42	184	4	13	4	2	I	Sev09	noCheck	0.579377351509983	0.672074810475475	0.680209798183269	0.789038567664823
JS29	185	4	12	4	2	I	Sev09	noCheck	0.623839785170652	0.723650974689281	0.698484662827268	0.810239561362378
NA	186	4	11	4	2	I	Sev09	Heritage	0.691370926085546	0.801986524248456	0.764557374379021	0.886880776084202
JS7	188	4	9	4	2	I	Sev09	noCheck	0.539060029292097	0.625306952640448	0.72397021016753	0.839802733267393
JS2	190	5	8	4	2	I	Sev09	noCheck	0.489121430719417	0.56737873369737	0.618070683007158	0.71695922376876
JT27	192	5	10	4	2	I	Sev09	noCheck	0.541347587948518	0.627959623111197	0.601712043752229	0.697982651372482
JT2	194	5	12	4	2	I	Sev09	noCheck	0.654485706842003	0.759200251664103	0.738357499335558	0.856490652378573
JG6	195	5	13	4	2	I	Sev09	noCheck	0.685910680584708	0.795652741168339	0.72691516954662	0.843218942223508
NA	196	5	14	4	2	I	Sev09	GoldenBliss	0.701212553690425	0.813402874387489	0.743635701683143	0.862613548655228
JT1	197	6	14	4	2	I	Sev09	noCheck	0.679404236123241	0.78810532294085	0.73446715289341	0.851979380552885
JT21	199	6	12	4	2	I	Sev09	noCheck	0.628450864668858	0.728999737420842	0.692536584282637	0.803339583542438
JS19	204	7	8	4	2	I	Sev09	noCheck	0.382123012842627	0.443260842636214	0.535832060873577	0.621560475367597
NA	206	7	10	4	2	I	Sev09	Jewel	0.372244936554497	0.431801486816686	0.416622675816763	0.483277768523493
JG39	207	7	11	4	2	I	Sev09	noCheck	0.694372240685839	0.805468220080286	0.728597239841618	0.845167599784109
JT28	208	7	12	4	2	I	Sev09	noCheck	0.681568103076686	0.790615571256964	0.74278821370394	0.861631485225114
JG32	209	7	13	4	2	I	Sev09	noCheck	0.707867485780428	0.821122233895228	0.748155156102176	0.867855602116167
JG9	210	7	14	4	2	I	Sev09	noCheck	0.627302672301037	0.727667209922811	0.657076234533078	0.762203845476878
JS12	211	8	14	5	2	I	Sev09	noCheck	0.659284699365869	0.764766314866201	0.692451782988761	0.803239610158956
JG12	212	8	13	5	2	I	Sev09	noCheck	0.632990289076044	0.734265228714484	0.668330047931737	0.775258210159519
JS15	213	8	12	5	2	I	Sev09	noCheck	0.6731200636195	0.780815410252932	0.713492247165008	0.827647175898283
JG4	214	8	11	4	2	I	Sev09	noCheck	0.65155720594954	0.755802916736289	0.672180048568752	0.779726470806445
JG34	215	8	10	4	2	I	Sev09	noCheck	0.607531669917714	0.704733372493217	0.681427653709379	0.790453502992101
JT19	216	8	9	4	2	I	Sev09	noCheck	0.646843358632502	0.750334888729094	0.704416668074283	0.817119905138151
JG21	218	9	8	5	2	I	Sev09	noCheck	0.194180910461446	0.225248989701075	0.121529260999573	0.140972738378997
NA	219	9	9	5	2	I	Sev09	HimboTop	0.673797387633564	0.781601898904772	0.72913307701848	0.845790210260598
JS32	220	9	10	5	2	I	Sev09	noCheck	0.647588957768698	0.751199673738044	0.703072620524883	0.8155618230161
JT30	221	9	11	5	2	I	Sev09	noCheck	0.680976045667977	0.789928007976499	0.729498550246415	0.84621543570496
JG41	225	10	14	5	2	I	Sev09	noCheck	0.700488615882618	0.81256302205432	0.731735353421147	0.848810450757116
JT37	226	10	13	5	2	I	Sev09	noCheck	0.684799796269354	0.794364002705473	0.703244313361076	0.815760766802903
JT7	227	10	12	5	2	I	Sev09	noCheck	0.686617577135022	0.796472323021907	0.734031334739379	0.851471217407548
NA	228	10	11	5	2	I	Sev09	Salmon	0.668084474606904	0.774974012122112	0.756795606187381	0.877879889708816
JG14	229	10	10	5	2	I	Sev09	noCheck	0.324334811298139	0.376225491429115	0.357120232757373	0.414256211956474
JT24	231	10	8	5	2	I	Sev09	noCheck	0.316888865500919	0.367589767945913	0.487450224487487	0.565438831677796
JS36	233	11	9	5	2	I	Sev09	noCheck	0.678918520885695	0.787542426700544	0.733433866979958	0.850780898754251
JS11	234	11	10	5	2	I	Sev09	noCheck	0.643571740189738	0.746539502820089	0.699137171918303	0.810995320234889
JG43	237	11	13	5	2	I	Sev09	noCheck	0.66569897838522	0.772207317021996	0.707206162127047	0.820357117888747
JS20	238	11	14	5	2	I	Sev09	noCheck	0.668555624965213	0.77552108004052	0.725343169861523	0.841394006680744
JT9	240	12	13	5	2	I	Sev09	noCheck	0.606043484535511	0.703007355151628	0.70506565341786	0.817873136117843
JG29	242	12	11	5	2	I	Sev09	noCheck	0.729086801718596	0.845736650940004	0.771801986956581	0.895287405829299
JS25	243	12	10	5	2	I	Sev09	noCheck	0.456643408441471	0.529703455749508	0.497919305228876	0.57758472202722
JT40	245	12	8	5	2	I	Sev09	noCheck	0.463146706288774	0.537247749606544	0.593259167242601	0.688177188764297
JS23	247	13	9	5	2	I	Sev09	noCheck	0.62780412432894	0.728249311348287	0.68544196680424	0.795108904141315
JG3	249	13	11	5	2	I	Sev09	noCheck	0.664861793517195	0.771236139993802	0.710137812532875	0.823757551614681
JG3	250	13	12	5	2	I	Sev09	noCheck	0.596893357814796	0.692393193933502	0.681163615312251	0.790140645306951
JS3	251	13	13	5	2	I	Sev09	noCheck	0.670339973363292	0.77759092594826	0.724711764987544	0.840662359002177
JG24	253	14	14	5	2	I	Sev09	noCheck	0.58478324836794	0.678345288312394	0.678256015636039	0.78677234583399
JG27	254	14	13	5	2	I	Sev09	noCheck	0.651762873979241	0.756041095565715	0.723313710931767	0.839039195184512
JG38	255	14	12	5	2	I	Sev09	noCheck	0.631827808893342	0.732917217598552	0.703101886620696	0.815595218697003
JS4	257	14	10	5	2	I	Sev09	noCheck	0.652558645949449	0.756964622031702	0.704422637718791	0.817126844606601
JS30	258	14	9	5	2	I	Sev09	noCheck	0.56924127467985	0.660317096221864	0.674746704434034	0.782702766302358
JT39	261	15	9	5	2	I	Sev09	noCheck	0.633841920303585	0.735253757195279	0.679773713244626	0.788534812767579
JG40	263	15	11	5	2	I	Sev09	noCheck	0.645143524525298	0.748363049859576	0.685606823829673	0.7952996424225
JG26	264	15	12	5	2	I	Sev09	noCheck	0.71962256209464	0.834758558362265	0.749019912932981	0.868860738808743
JG1	267	16	14	6	2	I	Sev09	noCheck	0.590218411410267	0.684649973618947	0.686981681846894	0.796896152915124
JS24	269	16	12	6	2	I	Sev09	noCheck	0.723941984393937	0.839768514674751	0.767905723863787	0.890767704411363
JS31	271	16	10	6	2	I	Sev09	noCheck	0.629905703743681	0.730687346353558	0.694109772423025	0.805161946707184
JG37	272	16	9	6	2	I	Sev09	noCheck	0.639699807385684	0.742048806435745	0.700095235346743	0.812106723122689
JS3	274	17	8	6	2	I	Sev09	noCheck	0.29497751322882	0.342172611357422	0.358462059260347	0.415813173446369
JS10	276	17	10	6	2	I	Sev09	noCheck	0.646590367293155	0.750041125516347	0.724836852207294	0.840805584303513
JT35	280	17	14	6	2	I	Sev09	noCheck	0.646364196060305	0.749778888432885	0.706179410347212	0.819165369602516
JG36	281	18	14	6	2	I	Sev09	noCheck	0.646359605785072	0.749774103968946	0.702250647970315	0.814608321293863
JS38	283	18	12	6	2	I	Sev09	noCheck	0.65891124676712	0.764333552766724	0.707752948381727	0.820991357298055
NA	284	18	11	6	2	I	Sev09	Heritage	0.701663050461883	0.813925323487009	0.755128647693829	0.875946819185122
JS8	285	18	10	6	2	I	Sev09	noCheck	0.583111841499061	0.676406343161633	0.652553843231306	0.756959582230353
JG16	288	19	8	6	2	I	Sev09	noCheck	0.198360504900015	0.230097397905973	-0.078029231494578	-0.090513339535819
JS27	289	19	9	6	2	I	Sev09	noCheck	0.614833020531786	0.71320237333481	0.672440963829359	0.780026961565116
JS5	290	19	10	6	2	I	Sev09	noCheck	0.652011329947152	0.756329261993659	0.713107281425351	0.827201218631558
JT11	293	19	13	6	2	I	Sev09	noCheck	0.653852618115485	0.758464969116484	0.676654193970756	0.784915044710961
JG13	294	19	14	6	2	I	Sev09	noCheck	0.692510751492773	0.803309004819713	0.729474959186898	0.846187387698614
JG8	298	20	11	6	2	I	Sev09	noCheck	0.6291135439778	0.729767865321111	0.705445298074926	0.818312270356396
JT26	299	20	10	6	2	I	Sev09	noCheck	0.675922940181269	0.78406633989063	0.729917745176593	0.846698767028477
JG17	300	20	9	6	2	I	Sev09	noCheck	0.587150180540243	0.681090544521507	0.63967171826827	0.742014037854616
NA	301	20	8	6	2	I	Sev09	Salmon	0.592894386801261	0.687754635797165	0.737696384629945	0.85572456663045
JT13	302	21	8	6	2	I	Sev09	noCheck	0.615976281539293	0.714529196159463	0.682308281381908	0.791474471001887
JG15	303	21	9	6	2	I	Sev09	noCheck	0.668789474163865	0.775791610190082	0.71826462419439	0.833182819453864
NA	304	21	10	6	2	I	Sev09	Jewel	0.680091644430176	0.788902368169468	0.704271777719146	0.816952474503964
JS35	307	21	13	6	2	I	Sev09	noCheck	0.663939199303739	0.77016503581286	0.700018878610534	0.81201883323076
JT6	308	21	14	6	2	I	Sev09	noCheck	0.672756916452562	0.780394278949355	0.717113852029384	0.831849474953411
JT12	309	22	14	6	2	I	Sev09	noCheck	0.682716693325164	0.79194752477199	0.722744579998446	0.838378501027268
JT36	310	22	13	6	2	I	Sev09	noCheck	0.664044151054394	0.770287346570865	0.704321327603487	0.817008441322126
NA	311	22	12	6	2	I	Sev09	HimboTop	0.758933067546202	0.88035841344632	0.780581507028726	0.905471385763081
JS21	313	22	10	6	2	I	Sev09	noCheck	0.679516019053779	0.788234675410807	0.708796520057999	0.822196015504925
JG25	314	22	9	6	2	I	Sev09	noCheck	0.533629864308589	0.619007142485709	0.576310802809921	0.668515379232595
JT29	316	23	8	6	2	I	Sev09	noCheck	0.630334643996097	0.731184359525346	0.694821750806863	0.805990066079374
JG19	317	23	9	6	2	I	Sev09	noCheck	0.647609366137207	0.751222755231168	0.696347493663552	0.807759455879879
JG31	318	23	10	6	2	I	Sev09	noCheck	0.546144251820269	0.633524675927983	0.652027608358985	0.75634971194857
JT22	320	23	12	6	2	I	Sev09	noCheck	0.664229314011419	0.770502312912471	0.714615290149228	0.828949209751369
JS14	162	1	8	4	2	I	Sev11	noCheck	0.519101697089813	0.602154696233104	0.650224920869188	0.754257115310348
NA	163	1	9	4	2	I	Sev11	Salmon	0.692925348990363	0.803789573494955	0.750319229667534	0.870367631435091
JG18	165	1	11	4	2	I	Sev11	noCheck	0.623705230093854	0.723494345431183	0.715517717817496	0.829996476670557
JT26	171	2	12	4	2	I	Sev11	noCheck	0.719149274479998	0.834209114414305	0.7612311582447	0.883023935804434
JS1	174	2	9	4	2	I	Sev11	noCheck	0.688698653826333	0.79888690913693	0.7330671171863	0.850352631837617
JT31	179	3	11	4	2	I	Sev11	noCheck	0.694880549973883	0.806057457108273	0.740294599018003	0.858737237382717
JG42	184	4	13	4	2	I	Sev11	noCheck	0.562637436507103	0.652656374872244	0.65653168572641	0.761574628235408
JS29	185	4	12	4	2	I	Sev11	noCheck	0.621618073348938	0.721073720904033	0.695061843206547	0.806268738886864
NA	186	4	11	4	2	I	Sev11	Heritage	0.669961154906839	0.777151329480916	0.7538832214077	0.874501657705829
JS7	188	4	9	4	2	I	Sev11	noCheck	0.523622419492433	0.607399515269963	0.72258294305547	0.838194161860778
JS2	190	5	8	4	2	I	Sev11	noCheck	0.479156005479397	0.555819047381545	0.613555380554302	0.711722584848114
JT27	192	5	10	4	2	I	Sev11	noCheck	0.489777255480697	0.568138786478798	0.592885580643873	0.687744053541163
JT2	194	5	12	4	2	I	Sev11	noCheck	0.636493503297244	0.738329260466282	0.719700940767512	0.834849406132784
JG6	195	5	13	4	2	I	Sev11	noCheck	0.677133664615046	0.785471186150474	0.720656004337219	0.835956432873771
NA	196	5	14	4	2	I	Sev11	GoldenBliss	0.713730621199578	0.827923633604148	0.747657820644417	0.867280314584356
JT1	197	6	14	4	2	I	Sev11	noCheck	0.722671941875084	0.83829559374522	0.768415354774685	0.891358594943949
JT21	199	6	12	4	2	I	Sev11	noCheck	0.594581719524349	0.689711646767758	0.677665354890002	0.786088220641158
JS19	204	7	8	4	2	I	Sev11	noCheck	0.381912327533157	0.443016678865591	0.566154497745395	0.656736123583837
NA	206	7	10	4	2	I	Sev11	Jewel	0.337067841962767	0.390996120387563	0.364861294583884	0.423235523504161
JG39	207	7	11	4	2	I	Sev11	noCheck	0.658787305577072	0.764189782933984	0.698377683115291	0.810115613450579
JT28	208	7	12	4	2	I	Sev11	noCheck	0.66648250503345	0.77311640523927	0.733906367098481	0.851329302529887
JG32	209	7	13	4	2	I	Sev11	noCheck	0.705867579921493	0.818802299026436	0.751709139197837	0.871978132724398
JG9	210	7	14	4	2	I	Sev11	noCheck	0.632257320170049	0.733414152616248	0.671365554276947	0.778781055692153
JS12	211	8	14	5	2	I	Sev11	noCheck	0.648471675527329	0.752223223396807	0.689009907080453	0.799247486887221
JG12	212	8	13	5	2	I	Sev11	noCheck	0.635211025682208	0.736841045019021	0.671120122373027	0.778496672536543
JS15	213	8	12	5	2	I	Sev11	noCheck	0.670074380348744	0.777282243071224	0.707762563434798	0.821001877359086
JG4	214	8	11	4	2	I	Sev11	noCheck	0.614615644085963	0.712950872713259	0.643578158689026	0.746545821388354
JG34	215	8	10	4	2	I	Sev11	noCheck	0.584618089797031	0.678153742496161	0.659568743513856	0.765097389868502
JT19	216	8	9	4	2	I	Sev11	noCheck	0.635017885041238	0.736617306493118	0.686969895686407	0.796881730033167
JG21	218	9	8	5	2	I	Sev11	noCheck	0.42434153268979	0.492234364034304	0.55910766244373	0.648563303002379
NA	219	9	9	5	2	I	Sev11	HimboTop	0.672367477241981	0.779943045253918	0.703302580558898	0.815826630155742
JS32	220	9	10	5	2	I	Sev11	noCheck	0.665425288431598	0.771889692319886	0.701223273236551	0.813415405507026
JT30	221	9	11	5	2	I	Sev11	noCheck	0.673731973596449	0.781524827961741	0.721604637827288	0.837058399188957
JG41	225	10	14	5	2	I	Sev11	noCheck	0.697027204019038	0.808547546933157	0.728564109729402	0.845131218364423
JT37	226	10	13	5	2	I	Sev11	noCheck	0.674254441611445	0.782131347725333	0.693722383663071	0.804715402363274
JT7	227	10	12	5	2	I	Sev11	noCheck	0.675928845138114	0.784073252458028	0.71894309328254	0.833969426694671
NA	228	10	11	5	2	I	Sev11	Salmon	0.705807508190152	0.818732772632446	0.752610952229637	0.873025745490535
JG14	229	10	10	5	2	I	Sev11	noCheck	0.240084381315833	0.278495705370282	0.283468469032326	0.328821010477565
JT24	231	10	8	5	2	I	Sev11	noCheck	0.40417009780819	0.46883570603406	0.59020979020979	0.684641575172353
JS36	233	11	9	5	2	I	Sev11	noCheck	0.655441902605277	0.760309533156946	0.70945353935427	0.822963704128329
JS11	234	11	10	5	2	I	Sev11	noCheck	0.638891469433631	0.741110339743654	0.686473681834883	0.796305173784163
JG43	237	11	13	5	2	I	Sev11	noCheck	0.677138023333785	0.785476506119743	0.70278308788606	0.815225140092649
JS20	238	11	14	5	2	I	Sev11	noCheck	0.691840664054476	0.802531403870401	0.726812883555293	0.843098075767394
JT9	240	12	13	5	2	I	Sev11	noCheck	0.621254258690981	0.720651883879079	0.688392128156761	0.798531271572864
JG29	242	12	11	5	2	I	Sev11	noCheck	0.721185143012709	0.836570784451973	0.760994427775396	0.882749500216601
JS25	243	12	10	5	2	I	Sev11	noCheck	0.447577968813772	0.519187689434485	0.48347799604081	0.560831742558891
JT40	245	12	8	5	2	I	Sev11	noCheck	0.456508063444601	0.529547172675898	0.560757373699525	0.650475983593568
JS23	247	13	9	5	2	I	Sev11	noCheck	0.599927498117783	0.695912644852858	0.661500569617206	0.767336686170412
JG3	249	13	11	5	2	I	Sev11	noCheck	0.639495026507633	0.741810537476191	0.686843279646233	0.796735618530184
JG3	250	13	12	5	2	I	Sev11	noCheck	0.623390200276388	0.723129365689968	0.695378730454631	0.806637213612576
JS3	251	13	13	5	2	I	Sev11	noCheck	0.670974072847748	0.778326236492253	0.718688835382593	0.833675489870326
JG24	253	14	14	5	2	I	Sev11	noCheck	0.595558750470207	0.690844399922621	0.688290119715399	0.798412275349773
JG27	254	14	13	5	2	I	Sev11	noCheck	0.699727756515753	0.811679963487427	0.739896802380325	0.858275118676547
JG38	255	14	12	5	2	I	Sev11	noCheck	0.596280190984745	0.691681699908257	0.657582530250669	0.762793403080484
JS4	257	14	10	5	2	I	Sev11	noCheck	0.636221276486458	0.738013380496719	0.682243886081104	0.791399874871734
JS30	258	14	9	5	2	I	Sev11	noCheck	0.528321415799481	0.612850250514982	0.643580726065209	0.74655196861029
JT39	261	15	9	5	2	I	Sev11	noCheck	0.61473915240746	0.713094600797952	0.647961524163825	0.751633243714496
JG40	263	15	11	5	2	I	Sev11	noCheck	0.613345941855903	0.711477982938908	0.654562978827816	0.759290361215288
JG26	264	15	12	5	2	I	Sev11	noCheck	0.702988798926343	0.815463383033931	0.725534722435327	0.841616145745748
JG1	267	16	14	6	2	I	Sev11	noCheck	0.618327278870856	0.717256275347689	0.724425707323856	0.840328695483146
JS24	269	16	12	6	2	I	Sev11	noCheck	0.730382153639125	0.847239193327702	0.762721948498652	0.884752074387126
JS31	271	16	10	6	2	I	Sev11	noCheck	0.657033251586438	0.762155349065944	0.700211698000841	0.812239951671367
JG37	272	16	9	6	2	I	Sev11	noCheck	0.620926562127689	0.720272057089619	0.67454200161508	0.782465892717144
JS3	274	17	8	6	2	I	Sev11	noCheck	0.307048989572791	0.356175546532829	0.478446277927135	0.554996035980982
JS10	276	17	10	6	2	I	Sev11	noCheck	0.680731511805324	0.789644696296371	0.733269060817868	0.850589923766565
JT35	280	17	14	6	2	I	Sev11	noCheck	0.635603081870119	0.737295829523702	0.700609690783882	0.812703744796861
JG36	281	18	14	6	2	I	Sev11	noCheck	0.631334292175798	0.732344638673716	0.686274235650617	0.796075182063381
JS38	283	18	12	6	2	I	Sev11	noCheck	0.664961121227045	0.771351824314803	0.712285762769387	0.826248680642523
NA	284	18	11	6	2	I	Sev11	Heritage	0.703611669140819	0.816185882654615	0.744604709648598	0.863738766983806
JS8	285	18	10	6	2	I	Sev11	noCheck	0.595823162008387	0.691151605845671	0.64028541194959	0.7427286713555
JG16	288	19	8	6	2	I	Sev11	noCheck	0.488393322409881	0.566534027360543	0.688466824940647	0.798618323655334
JS27	289	19	9	6	2	I	Sev11	noCheck	0.601753171827619	0.698030025457921	0.650411789948186	0.754474576052365
JS5	290	19	10	6	2	I	Sev11	noCheck	0.656197206569849	0.761185070373063	0.713629773068554	0.827806435578464
JT11	293	19	13	6	2	I	Sev11	noCheck	0.641211478795628	0.743801341347356	0.667501936306893	0.774296601783394
JG13	294	19	14	6	2	I	Sev11	noCheck	0.680831277983858	0.789760879132979	0.722308268803469	0.837874839704087
JG8	298	20	11	6	2	I	Sev11	noCheck	0.637090703586075	0.739021491525633	0.695546496391359	0.80682861414788
JT26	299	20	10	6	2	I	Sev11	noCheck	0.691151282316563	0.801731434378039	0.716457419452428	0.831085578063361
JG17	300	20	9	6	2	I	Sev11	noCheck	0.587128841813687	0.681066187087127	0.622864148341123	0.722519459476579
NA	301	20	8	6	2	I	Sev11	Salmon	0.672318107572368	0.779885988329033	0.725692665431758	0.841800837738264
JT13	302	21	8	6	2	I	Sev11	noCheck	0.611414930744547	0.709238273466431	0.665428844511905	0.771894812039586
JG15	303	21	9	6	2	I	Sev11	noCheck	0.68462890939058	0.794165525962697	0.713601067702014	0.827773221192811
NA	304	21	10	6	2	I	Sev11	Jewel	0.674357257152249	0.782250789835564	0.699124604043495	0.810980052210932
JS35	307	21	13	6	2	I	Sev11	noCheck	0.651688642695959	0.755954861268693	0.682191780821918	0.791333571241911
JT6	308	21	14	6	2	I	Sev11	noCheck	0.671123987546122	0.778499782162158	0.708819094943832	0.822227356472
JT12	309	22	14	6	2	I	Sev11	noCheck	0.662441135843577	0.768427898753131	0.704365534020806	0.817060675485412
JT36	310	22	13	6	2	I	Sev11	noCheck	0.649200412870787	0.75306841266611	0.687327612626417	0.797295143762527
NA	311	22	12	6	2	I	Sev11	HimboTop	0.754359452573418	0.875053171723086	0.77675690887004	0.901035169031788
JS21	313	22	10	6	2	I	Sev11	noCheck	0.678458476249202	0.787008138653626	0.709297153024911	0.822781037450901
JG25	314	22	9	6	2	I	Sev11	noCheck	0.531123269333096	0.616099771710995	0.587270545357571	0.681228988104445
JT29	316	23	8	6	2	I	Sev11	noCheck	0.580848914492973	0.673781323234608	0.68047164295459	0.789344029062447
JG19	317	23	9	6	2	I	Sev11	noCheck	0.567821750799096	0.658669873409706	0.690510198251728	0.800988168939409
JG31	318	23	10	6	2	I	Sev11	noCheck	0.415173416011891	0.481599333155446	0.563473286486105	0.653625319395067
JT22	320	23	12	6	2	I	Sev11	noCheck	0.676069412877433	0.784236960057165	0.717387012078413	0.832165364494477
JS14	162	1	8	4	2	I	Sev13	noCheck	0.537541959200571	0.623545449033775	0.6075789290075	0.704789098939128
NA	163	1	9	4	2	I	Sev13	Salmon	0.680416031503386	0.789278842150391	0.7128672427337	0.826921844226392
JG18	165	1	11	4	2	I	Sev13	noCheck	0.660487552684105	0.76616166851947	0.709166552560239	0.822629194616326
JT26	171	2	12	4	2	I	Sev13	noCheck	0.682875426197874	0.792131921791655	0.7157002327777	0.830208188618535
JS1	174	2	9	4	2	I	Sev13	noCheck	0.650023476170794	0.754023985349872	0.693357416561514	0.804291419112568
JT31	179	3	11	4	2	I	Sev13	noCheck	0.630198136330654	0.731026383822591	0.663490273470538	0.76964222007977
JG42	184	4	13	4	2	I	Sev13	noCheck	0.5812540128593	0.674250947108432	0.645418719211823	0.748679813361077
JS29	185	4	12	4	2	I	Sev13	noCheck	0.659592356580359	0.765123961325167	0.704929250208361	0.817714946980788
NA	186	4	11	4	2	I	Sev13	Heritage	0.671476763919073	0.778909637240148	0.713498299519174	0.827654144931887
JS7	188	4	9	4	2	I	Sev13	noCheck	0.679456573989485	0.78816646325386	0.752604994525096	0.873016859782503
JS2	190	5	8	4	2	I	Sev13	noCheck	0.526428623373859	0.610654991027362	0.637060279653837	0.738987033356992
JT27	192	5	10	4	2	I	Sev13	noCheck	0.544143539167122	0.6312038422217	0.606570150010678	0.703618798377382
JT2	194	5	12	4	2	I	Sev13	noCheck	0.674238914124475	0.782113936188414	0.71559252037967	0.830084012142973
JG6	195	5	13	4	2	I	Sev13	noCheck	0.707450984554449	0.820639296424121	0.740017286084702	0.858417084124169
NA	196	5	14	4	2	I	Sev13	GoldenBliss	0.732398223656292	0.849577987287665	0.774670778463077	0.898615107134165
JT1	197	6	14	4	2	I	Sev13	noCheck	0.762039164855398	0.883961185187568	0.796243248562244	0.923638936777462
JT21	199	6	12	4	2	I	Sev13	noCheck	0.658313126389144	0.763639965389981	0.697630365631366	0.809248910257235
JS19	204	7	8	4	2	I	Sev13	noCheck	0.540432733058818	0.626899400993939	0.633093525179856	0.734382363612857
NA	206	7	10	4	2	I	Sev13	Jewel	0.406979745814202	0.472094234123126	0.454582734419025	0.527313655743958
JG39	207	7	11	4	2	I	Sev13	noCheck	0.661259596649365	0.767057770532826	0.694164444429283	0.805228004542686
JT28	208	7	12	4	2	I	Sev13	noCheck	0.692212279844718	0.802962872701756	0.732288316740164	0.849451830147069
JG32	209	7	13	4	2	I	Sev13	noCheck	0.734300289217175	0.851784172100351	0.777444926257537	0.901831607582033
JG9	210	7	14	4	2	I	Sev13	noCheck	0.701700214569792	0.81396789351044	0.746943560542623	0.866450660634575
JS12	211	8	14	5	2	I	Sev13	noCheck	0.703096540626334	0.815587444926247	0.739144170507028	0.857400548882713
JG12	212	8	13	5	2	I	Sev13	noCheck	0.666867850313102	0.773563053976848	0.711007928320894	0.824765764053731
JS15	213	8	12	5	2	I	Sev13	noCheck	0.701730279989576	0.814003277230906	0.738645796845987	0.856825618554459
JG4	214	8	11	4	2	I	Sev13	noCheck	0.6355122046351	0.737190994446956	0.657346789251022	0.762519392046921
JG34	215	8	10	4	2	I	Sev13	noCheck	0.626362788035347	0.726577733036916	0.664654614080364	0.770996525334936
JT19	216	8	9	4	2	I	Sev13	noCheck	0.679796127715072	0.788560070026903	0.710237451723177	0.82387270269573
JG21	218	9	8	5	2	I	Sev13	noCheck	0.555737846909159	0.644653187139113	0.633532648982552	0.734895650860957
NA	219	9	9	5	2	I	Sev13	HimboTop	0.691704511224758	0.80237420247085	0.71535121279695	0.82980459860167
JS32	220	9	10	5	2	I	Sev13	noCheck	0.679609714815669	0.788343695448111	0.714489220951303	0.828804787680622
JT30	221	9	11	5	2	I	Sev13	noCheck	0.666333620425224	0.772942878805531	0.718935926084172	0.833961392198501
JG41	225	10	14	5	2	I	Sev13	noCheck	0.742690372897096	0.861516711998259	0.771840282844363	0.895331240606499
JT37	226	10	13	5	2	I	Sev13	noCheck	0.683554198797847	0.792919179857481	0.714021944771858	0.828263041369132
JT7	227	10	12	5	2	I	Sev13	noCheck	0.703200524518147	0.815708715462715	0.749617471136458	0.869551428285279
NA	228	10	11	5	2	I	Sev13	Salmon	0.711355967969788	0.825169258837857	0.761250823230968	0.883047508656697
JG14	229	10	10	5	2	I	Sev13	noCheck	0.315988897177088	0.36654384332561	0.318830464189608	0.369840356004744
JT24	231	10	8	5	2	I	Sev13	noCheck	0.590451645136409	0.684921325953208	0.695611304151869	0.806906584403401
JS36	233	11	9	5	2	I	Sev13	noCheck	0.694739914996441	0.805895264666965	0.737981481167482	0.856055599434571
JS11	234	11	10	5	2	I	Sev13	noCheck	0.655449455550094	0.760318042767438	0.702439590193365	0.814826243320362
JG43	237	11	13	5	2	I	Sev13	noCheck	0.691632284629249	0.802289834835138	0.725143611229471	0.841161506675052
JS20	238	11	14	5	2	I	Sev13	noCheck	0.718535455371953	0.833496836293982	0.75383397710669	0.874442337631015
JT9	240	12	13	5	2	I	Sev13	noCheck	0.675838473105683	0.783969324914799	0.725978334489136	0.842132044240341
JG29	242	12	11	5	2	I	Sev13	noCheck	0.722839671003355	0.838490196227863	0.765305310515457	0.887750748086963
JS25	243	12	10	5	2	I	Sev13	noCheck	0.449994456179443	0.521990517498185	0.480108650114039	0.556923302557265
JT40	245	12	8	5	2	I	Sev13	noCheck	0.539819203384728	0.626187679627072	0.604046946060585	0.700692154012918
JS23	247	13	9	5	2	I	Sev13	noCheck	0.641901508894492	0.744602491146252	0.69494671594544	0.806136052807258
JG3	249	13	11	5	2	I	Sev13	noCheck	0.67374488777633	0.781540798645927	0.715143715143715	0.829564233856016
JG3	250	13	12	5	2	I	Sev13	noCheck	0.633302402761769	0.734627767038677	0.703990440446337	0.816626711879194
JS3	251	13	13	5	2	I	Sev13	noCheck	0.720155965161037	0.835377274059584	0.765498074239291	0.887974657047558
JG24	253	14	14	5	2	I	Sev13	noCheck	0.654542187835075	0.759264911833007	0.746881393967395	0.866377842371633
JG27	254	14	13	5	2	I	Sev13	noCheck	0.721782274402193	0.837263473734177	0.779598214285714	0.904330698818933
JG38	255	14	12	5	2	I	Sev13	noCheck	0.66092844776748	0.766673683116885	0.698201151686473	0.809909164118642
JS4	257	14	10	5	2	I	Sev13	noCheck	0.673511068487088	0.781269808278234	0.714672686230248	0.829015709584527
JS30	258	14	9	5	2	I	Sev13	noCheck	0.617978181726036	0.716851726180715	0.688466084056857	0.798616973960558
JT39	261	15	9	5	2	I	Sev13	noCheck	0.644921667559732	0.748106291169995	0.67953322376279	0.788256069266157
JG40	263	15	11	5	2	I	Sev13	noCheck	0.633046892424009	0.734331071009759	0.670659483749289	0.777958735753195
JG26	264	15	12	5	2	I	Sev13	noCheck	0.732527507156724	0.84972833347231	0.755328496220027	0.87617862748824
JG1	267	16	14	6	2	I	Sev13	noCheck	0.68903206168347	0.799273377392425	0.776666824622092	0.900930101198498
JS24	269	16	12	6	2	I	Sev13	noCheck	0.756499562691865	0.877535628787882	0.785040024165534	0.910643677258187
JS31	271	16	10	6	2	I	Sev13	noCheck	0.674431148181767	0.782337021512249	0.724034381460124	0.839876958321982
JG37	272	16	9	6	2	I	Sev13	noCheck	0.673947516327072	0.781776240162242	0.715654602201172	0.830155702105012
JS3	274	17	8	6	2	I	Sev13	noCheck	0.431946850303042	0.501056263501521	0.574329380749604	0.666219498699272
JS10	276	17	10	6	2	I	Sev13	noCheck	0.673390146678346	0.781129163004476	0.737931027046058	0.855995677274653
JT35	280	17	14	6	2	I	Sev13	noCheck	0.695351268801882	0.806603512527256	0.744417557509113	0.863520134676339
JG36	281	18	14	6	2	I	Sev13	noCheck	0.60238062051265	0.698758534686915	0.656162999827539	0.761146079396568
JS38	283	18	12	6	2	I	Sev13	noCheck	0.664530930720477	0.770853148353722	0.718166053514416	0.833070461869376
NA	284	18	11	6	2	I	Sev13	Heritage	0.68787126146035	0.797927116640384	0.727905535755796	0.8443676844209
JS8	285	18	10	6	2	I	Sev13	noCheck	0.575164849715189	0.667188472657779	0.618167312359622	0.717070871899541
JG16	288	19	8	6	2	I	Sev13	noCheck	0.382541889126085	0.443746938942192	0.514536745612718	0.596860318788909
JS27	289	19	9	6	2	I	Sev13	noCheck	0.587558137152905	0.681564031158518	0.643211920529801	0.746122533675348
JS5	290	19	10	6	2	I	Sev13	noCheck	0.628990684134972	0.729625923603279	0.699585620832544	0.811516588993621
JT11	293	19	13	6	2	I	Sev13	noCheck	0.618121278719472	0.717017169694156	0.654734311122166	0.75948901900443
JG13	294	19	14	6	2	I	Sev13	noCheck	0.610313716465264	0.707960651665177	0.686579146918375	0.796428627727127
JG8	298	20	11	6	2	I	Sev13	noCheck	0.562691595455043	0.652718857599229	0.648626387006213	0.752402650894832
JT26	299	20	10	6	2	I	Sev13	noCheck	0.61527925276621	0.713720441771084	0.662532610876982	0.768532893226453
JG17	300	20	9	6	2	I	Sev13	noCheck	0.570170699427602	0.661394687953856	0.604846666929787	0.701617703010124
NA	301	20	8	6	2	I	Sev13	Salmon	0.65045886133696	0.75452916402808	0.724803524426441	0.840769577122359
JT13	302	21	8	6	2	I	Sev13	noCheck	0.594364558092274	0.689459888695745	0.650618741527832	0.754715100039005
JG15	303	21	9	6	2	I	Sev13	noCheck	0.662747142606428	0.768782894906478	0.691393603017042	0.802012014020627
NA	304	21	10	6	2	I	Sev13	Jewel	0.608219436128596	0.705531450681212	0.633086952910888	0.734378425783819
JS35	307	21	13	6	2	I	Sev13	noCheck	0.58621782772274	0.680009200936888	0.629145642483818	0.729802019985038
JT6	308	21	14	6	2	I	Sev13	noCheck	0.603726095743173	0.700319018911361	0.661279121156639	0.767079906156166
JT12	309	22	14	6	2	I	Sev13	noCheck	0.613155070823668	0.71125666934256	0.649757119983422	0.753714316353627
JT36	310	22	13	6	2	I	Sev13	noCheck	0.555288225804984	0.644131251824539	0.609844116674751	0.707416316175406
NA	311	22	12	6	2	I	Sev13	HimboTop	0.681849795235436	0.79094239021813	0.709268957212361	0.82274894148109
JS21	313	22	10	6	2	I	Sev13	noCheck	0.587936561687889	0.682003305915414	0.617039050199189	0.715763079318145
JG25	314	22	9	6	2	I	Sev13	noCheck	0.470629010335848	0.545926799629051	0.522202779887088	0.605752024816799
JT29	316	23	8	6	2	I	Sev13	noCheck	0.470759178615703	0.546078138485235	0.591540383014155	0.686183187699916
JG19	317	23	9	6	2	I	Sev13	noCheck	0.488645883786126	0.566826384052705	0.588791229562423	0.682992662374729
JG31	318	23	10	6	2	I	Sev13	noCheck	0.430675684814997	0.49958188036154	0.544389642416769	0.631490254856131
JT22	320	23	12	6	2	I	Sev13	noCheck	0.587295438315077	0.681259859339253	0.630639791521783	0.731540039794711
JS14	162	1	8	4	2	I	Sev17	noCheck	0.641533120912511	0.744174083272733	0.683130162727255	0.792428570011423
NA	163	1	9	4	2	I	Sev17	Salmon	0.73044253099688	0.847308975343271	0.758561258898464	0.879925785383077
JG18	165	1	11	4	2	I	Sev17	noCheck	0.746385580895238	0.865802462876058	0.782796465787076	0.908038143900193
JT26	171	2	12	4	2	I	Sev17	noCheck	0.74213771609575	0.860875372938286	0.777415409702405	0.901796527908518
JS1	174	2	9	4	2	I	Sev17	noCheck	0.751558856178419	0.871804419286193	0.79519197211387	0.922418602359945
JT31	179	3	11	4	2	I	Sev17	noCheck	0.696895737025432	0.808395024015363	0.722269841009278	0.837830161956039
JG42	184	4	13	4	2	I	Sev17	noCheck	0.640514306557706	0.742993107755524	0.707670522223284	0.820894305073746
JS29	185	4	12	4	2	I	Sev17	noCheck	0.733945091678178	0.851372416720531	0.766846149824873	0.889537813632438
NA	186	4	11	4	2	I	Sev17	Heritage	0.700141189902077	0.812159870314995	0.744989451476793	0.864178647904558
JS7	188	4	9	4	2	I	Sev17	noCheck	0.735950641615958	0.853698870880569	0.785576498498602	0.911265881947883
JS2	190	5	8	4	2	I	Sev17	noCheck	0.63438214905665	0.735880340918731	0.713871670614579	0.828088271123667
JT27	192	5	10	4	2	I	Sev17	noCheck	0.606725639245672	0.703798678900916	0.669605792437651	0.776740719573369
JT2	194	5	12	4	2	I	Sev17	noCheck	0.700311422622934	0.812357602276697	0.738702702702703	0.856891429658682
JG6	195	5	13	4	2	I	Sev17	noCheck	0.731777342360246	0.848857333979236	0.764571163142052	0.886899387616984
NA	196	5	14	4	2	I	Sev17	GoldenBliss	0.771752239391252	0.895228164292151	0.795839538346984	0.923170427511439
JT1	197	6	14	4	2	I	Sev17	noCheck	0.741154282723783	0.859734600443944	0.785771647219991	0.911491666147041
JT21	199	6	12	4	2	I	Sev17	noCheck	0.646915617205273	0.750418653384122	0.692412023460411	0.803195591801783
JS19	204	7	8	4	2	I	Sev17	noCheck	0.59307684245798	0.687966172547704	0.667774053099845	0.774613819517523
NA	206	7	10	4	2	I	Sev17	Jewel	0.534343319522613	0.619835043294286	0.579177737803153	0.671843105554291
JG39	207	7	11	4	2	I	Sev17	noCheck	0.669709132702648	0.77685903635172	0.691502368444224	0.802138951887268
JT28	208	7	12	4	2	I	Sev17	noCheck	0.699253962803682	0.811131160138775	0.732414168273152	0.849596439884115
JG32	209	7	13	4	2	I	Sev17	noCheck	0.727975650100167	0.844447410117298	0.765721516695102	0.888230460953446
JG9	210	7	14	4	2	I	Sev17	noCheck	0.714067933082148	0.828313706872433	0.750260416666667	0.870297550533591
JS12	211	8	14	5	2	I	Sev17	noCheck	0.716865907714671	0.831559792271322	0.747529428056223	0.867130100658773
JG12	212	8	13	5	2	I	Sev17	noCheck	0.65340390180081	0.757944548112892	0.681530166476445	0.790572504002506
JS15	213	8	12	5	2	I	Sev17	noCheck	0.70859802897464	0.821969462901636	0.741881516642529	0.860576818583702
JG4	214	8	11	4	2	I	Sev17	noCheck	0.650358029724602	0.754412102253699	0.667274413843841	0.774034358650885
JG34	215	8	10	4	2	I	Sev17	noCheck	0.631471964167882	0.732504147452941	0.661106042546509	0.766880519000896
JT19	216	8	9	4	2	I	Sev17	noCheck	0.711539389807458	0.825381960329202	0.746341463414634	0.865752122802306
JG21	218	9	8	5	2	I	Sev17	noCheck	0.575752861490901	0.667870216457838	0.679211808951189	0.78788065713731
NA	219	9	9	5	2	I	Sev17	HimboTop	0.697740028091653	0.809375267102218	0.721830844168914	0.837321082658242
JS32	220	9	10	5	2	I	Sev17	noCheck	0.71190023725122	0.825799972102058	0.745950132660965	0.865299872316218
JT30	221	9	11	5	2	I	Sev17	noCheck	0.697379687000048	0.808956624282739	0.739795033180975	0.85815850051605
JG41	225	10	14	5	2	I	Sev17	noCheck	0.704160630045806	0.816821973511826	0.74285651243353	0.861710512264028
JT37	226	10	13	5	2	I	Sev17	noCheck	0.645145502183133	0.748364879348951	0.671526519032233	0.778967487987021
JT7	227	10	12	5	2	I	Sev17	noCheck	0.734079143186732	0.851527341527927	0.761999895679272	0.883916837613782
NA	228	10	11	5	2	I	Sev17	Salmon	0.726380617359392	0.842597754502901	0.764884276106136	0.887263104024361
JG14	229	10	10	5	2	I	Sev17	noCheck	0.264085957414555	0.306336910302666	0.276834126416101	0.321124318746215
JT24	231	10	8	5	2	I	Sev17	noCheck	0.619033259003101	0.718075314629274	0.726856846189452	0.843151283712436
JS36	233	11	9	5	2	I	Sev17	noCheck	0.713420435019514	0.827564087969185	0.739143134727364	0.85740024850497
JS11	234	11	10	5	2	I	Sev17	noCheck	0.694858426447979	0.806032299861025	0.724607762180017	0.84054302101446
JG43	237	11	13	5	2	I	Sev17	noCheck	0.684077845256311	0.793526374973421	0.703696696878314	0.816285673224211
JS20	238	11	14	5	2	I	Sev17	noCheck	0.713727971593983	0.827920051527014	0.745081246076973	0.864290268460173
JT9	240	12	13	5	2	I	Sev17	noCheck	0.662820111718772	0.76886762434477	0.701211823291799	0.813402933499981
JG29	242	12	11	5	2	I	Sev17	noCheck	0.743008442731761	0.861885635549942	0.777501627034275	0.901898132321864
JS25	243	12	10	5	2	I	Sev17	noCheck	0.656928619249945	0.762032793942647	0.697091419445385	0.808622915847976
JT40	245	12	8	5	2	I	Sev17	noCheck	0.582616994321282	0.675832857838555	0.655120567179469	0.759936097531467
JS23	247	13	9	5	2	I	Sev17	noCheck	0.673932801454778	0.781758466128536	0.711427120365668	0.825253224301407
JG3	249	13	11	5	2	I	Sev17	noCheck	0.695691738077023	0.806998730165811	0.728937093275488	0.845564093486877
JG3	250	13	12	5	2	I	Sev17	noCheck	0.695888302795383	0.807226945372375	0.732621393296734	0.849837407586042
JS3	251	13	13	5	2	I	Sev17	noCheck	0.712560268170202	0.826565895717031	0.75307855626327	0.873566179384689
JG24	253	14	14	5	2	I	Sev17	noCheck	0.692303800460726	0.803067265901055	0.730821430879597	0.847748476709226
JG27	254	14	13	5	2	I	Sev17	noCheck	0.719706007115374	0.834854658828314	0.76717470626233	0.889920173410364
JG38	255	14	12	5	2	I	Sev17	noCheck	0.670425627183879	0.77769022850144	0.701861392038889	0.814156788567404
JS4	257	14	10	5	2	I	Sev17	noCheck	0.694618631712449	0.805754141027907	0.720826489630057	0.836154287541429
JS30	258	14	9	5	2	I	Sev17	noCheck	0.670184180528985	0.777410092445753	0.708868172393599	0.822284997616378
JT39	261	15	9	5	2	I	Sev17	noCheck	0.664495559976569	0.770811692720794	0.702614379084967	0.815029546214739
JG40	263	15	11	5	2	I	Sev17	noCheck	0.634553417905736	0.73607888445381	0.66465027770472	0.770992413651837
JG26	264	15	12	5	2	I	Sev17	noCheck	0.711887338094181	0.825785035612024	0.729002926870993	0.84564111975772
JG1	267	16	14	6	2	I	Sev17	noCheck	0.694318212228679	0.805400639383583	0.764382960035134	0.886681118379909
JS24	269	16	12	6	2	I	Sev17	noCheck	0.725518561194927	0.841597232573464	0.754423774954628	0.875128931854411
JS31	271	16	10	6	2	I	Sev17	noCheck	0.684207980472897	0.793677668556474	0.721274610808374	0.836675603085545
JG37	272	16	9	6	2	I	Sev17	noCheck	0.648983947594965	0.752818147922628	0.715341480016855	0.829791813338623
JS3	274	17	8	6	2	I	Sev17	noCheck	0.648156542808475	0.751858078292775	0.687877493772089	0.797932835462005
JS10	276	17	10	6	2	I	Sev17	noCheck	0.693833305610041	0.804842998306873	0.73373823043197	0.851133900283475
JT35	280	17	14	6	2	I	Sev17	noCheck	0.73858383297626	0.856752343185759	0.772678735503737	0.896303771918758
JG36	281	18	14	6	2	I	Sev17	noCheck	0.645314007844908	0.748560593300362	0.694215642974499	0.805287389155866
JS38	283	18	12	6	2	I	Sev17	noCheck	0.700960169932168	0.813109803998331	0.74836622111421	0.868100493164179
NA	284	18	11	6	2	I	Sev17	Heritage	0.71733613440218	0.832106149324682	0.747169834604331	0.866714136014536
JS8	285	18	10	6	2	I	Sev17	noCheck	0.641287455759745	0.743889924001268	0.680903280055022	0.789844431500407
JG16	288	19	8	6	2	I	Sev17	noCheck	0.658168783939031	0.763472403659443	0.739461498495265	0.857772049023742
JS27	289	19	9	6	2	I	Sev17	noCheck	0.672520397977838	0.78011988068134	0.711888111888112	0.825784050095663
JS5	290	19	10	6	2	I	Sev17	noCheck	0.701146282606269	0.813325911342935	0.733474270389476	0.850827268731756
JT11	293	19	13	6	2	I	Sev17	noCheck	0.674415476059736	0.782317307122727	0.71567837709799	0.830182361442414
JG13	294	19	14	6	2	I	Sev17	noCheck	0.692153002565301	0.802892776361435	0.739504719101925	0.857820799433085
JG8	298	20	11	6	2	I	Sev17	noCheck	0.662442687022716	0.768429449070852	0.722554786320337	0.83815657149282
JT26	299	20	10	6	2	I	Sev17	noCheck	0.715717006529275	0.830227803636751	0.737896704345266	0.855957267098598
JG17	300	20	9	6	2	I	Sev17	noCheck	0.653250367139189	0.757766575960041	0.682832427759833	0.792080934628055
NA	301	20	8	6	2	I	Sev17	Salmon	0.723917136814219	0.839740217026466	0.757327044042831	0.878496754604187
JT13	302	21	8	6	2	I	Sev17	noCheck	0.647325252244007	0.750893804109517	0.690238245385742	0.800673751528026
JG15	303	21	9	6	2	I	Sev17	noCheck	0.729091781570688	0.845741787834782	0.748459705906514	0.868207553059702
NA	304	21	10	6	2	I	Sev17	Jewel	0.711477755756496	0.825310295903856	0.731314422430887	0.848322505750276
JS35	307	21	13	6	2	I	Sev17	noCheck	0.692361637435073	0.803134739027731	0.731257255099963	0.848254781009652
JT6	308	21	14	6	2	I	Sev17	noCheck	0.722447295173541	0.838034786592987	0.760862832987567	0.882597848461322
JT12	309	22	14	6	2	I	Sev17	noCheck	0.716527146596528	0.831167335511272	0.755802415157862	0.87672671447435
JT36	310	22	13	6	2	I	Sev17	noCheck	0.656131032678668	0.761107845688611	0.701742018832304	0.814017255206426
NA	311	22	12	6	2	I	Sev17	HimboTop	0.761186591028987	0.882972179605369	0.78599844331056	0.911755040197042
JS21	313	22	10	6	2	I	Sev17	noCheck	0.680975776817951	0.789928221129581	0.712178849417686	0.826124886756367
JG25	314	22	9	6	2	I	Sev17	noCheck	0.630438576129584	0.731304929366373	0.681284204597635	0.790286385419394
JT29	316	23	8	6	2	I	Sev17	noCheck	0.611013014985025	0.708771435977847	0.678949791845836	0.787577207843628
JG19	317	23	9	6	2	I	Sev17	noCheck	0.696503854292976	0.807940431031413	0.735277812872309	0.852918917739077
JG31	318	23	10	6	2	I	Sev17	noCheck	0.644200987733718	0.747269815408889	0.712448808842309	0.826434795474601
JT22	320	23	12	6	2	I	Sev17	noCheck	0.714815127981987	0.829181439318565	0.74548063885944	0.864753737978688
