# Supplementary material for: Complementary approaches to dissect late leaf rust resistance in an interspecific raspberry population
Source: G3 (Bethesda). 2024 Aug 22;14(10):jkae202. doi: 10.1093/g3journal/jkae202 (PMC11457092; doi:10.1093/g3journal/jkae202)
Supplement: jkae202_Supplementary_Data [file jkae202_supplementary_data.zip › Table_S6_G3-2024-405231.csv]

Genotypes	SRO01_7964	SRO01_7971	SRO01_7981	SRO01_13831	SRO01_13925	SRO01_26290	SRO01_29898	SRO01_81046	SRO01_86314	SRO01_97058	SRO01_97061	SRO01_103195	SRO01_104174	SRO01_104178	SRO01_104188	SRO01_112416	SRO01_154313	SRO01_156563	SRO01_183427	SRO01_206257	SRO01_215310	SRO01_227794	SRO01_229863	SRO01_232461	SRO01_288224	SRO01_289751	SRO01_295709	SRO01_302550	SRO01_302649	SRO01_313023	SRO01_314595	SRO01_316075	SRO01_361328	SRO01_362115	SRO01_374244	SRO01_376497	SRO01_381278	SRO01_388993	SRO01_397848	SRO01_429944	SRO01_429947	SRO01_510140	SRO01_510239	SRO01_517029	SRO01_533482	SRO01_551698	SRO01_587906	SRO01_601692	SRO01_608744
JG1	1	1	1	1	1	1	1	2	1	1	1	1	1	1	0	1	2	1	1	1	0	1	1	1	1	1	1	1	2	1	1	1	1	1	1	0	1	1	1	1	1	1	1	0	2	1	1	1	0
JG11	0	0	0	2	0	0	0	0	0	2	2	0	0	0	0	0	0	0	2	2	0	0	2	0	2	2	1	2	2	1	1	0	1	1	1	0	0	2	2	1	1	2	0	0	2	0	1	2	0
JG12	1	0	1	1	0	1	0	0	0	1	0	1	2	0	2	1	0	0	1	1	1	1	0	1	1	1	0	0	0	1	1	1	1	1	0	1	1	0	0	0	1	1	1	2	0	1	1	0	1
JG13	1	0	1	2	0	1	0	0	0	2	0	1	2	2	0	1	0	0	1	1	1	1	0	1	1	0	0	0	0	1	1	0	1	1	0	0	0	0	0	0	1	1	1	2	0	1	1	0	2
JG14	1	1	0	0	1	0	1	2	1	1	1	1	0	0	0	1	2	1	1	1	0	0	1	1	1	0	1	1	2	1	1	1	1	1	1	0	1	1	1	1	1	1	1	0	2	1	1	1	0
JG15	1	1	0	0	1	0	1	0	1	2	1	1	0	0	0	1	0	0	1	1	0	1	1	1	1	1	1	1	2	1	1	1	1	1	1	0	1	1	1	1	1	1	1	0	1	1	1	1	0
JG16	1	0	1	1	0	1	0	0	0	2	0	1	2	0	2	0	0	0	1	1	1	1	0	1	2	1	0	0	1	1	1	2	1	1	0	1	1	0	0	0	1	0	1	2	0	1	1	0	1
JG17	1	0	1	1	0	1	0	2	0	1	0	1	2	0	2	1	2	1	1	1	1	1	0	1	0	1	0	0	0	0	1	1	1	1	0	1	1	0	0	0	1	1	1	2	0	1	1	0	1
JG18	1	0	1	1	0	1	0	0	0	2	0	1	2	0	2	1	0	0	1	1	1	1	0	1	1	1	0	0	0	1	1	1	1	1	0	1	1	0	0	0	1	1	1	2	0	1	1	0	1
JG19	1	1	0	0	1	0	1	0	1	1	1	1	0	0	0	1	0	0	1	1	0	1	1	1	2	1	1	1	2	1	1	2	1	1	1	0	1	1	1	1	1	1	1	0	2	1	1	1	0
JG20	1	0	1	1	0	1	0	2	0	1	0	1	2	0	2	1	2	1	1	1	1	1	0	1	1	1	0	0	0	1	1	1	1	1	0	1	1	0	0	0	1	1	1	2	1	1	1	0	1
JG21	1	1	0	0	1	0	1	0	1	1	1	1	0	0	0	1	0	0	1	1	0	1	1	1	1	1	1	1	2	1	1	1	1	1	1	1	1	1	1	1	1	1	1	0	1	1	1	1	0
JG24	1	0	1	1	0	1	0	2	0	2	0	1	2	0	2	1	2	1	1	1	1	1	0	1	1	1	0	0	0	0	1	1	1	1	0	1	1	0	0	0	1	1	1	2	0	1	1	0	1
JG25	1	1	0	0	0	0	2	2	1	2	0	2	2	0	0	2	2	1	0	1	0	0	0	1	0	0	2	0	2	0	0	0	2	1	0	0	0	1	0	2	2	1	2	0	2	1	1	0	0
JG26	1	0	1	1	0	0	0	2	0	2	0	1	2	0	2	0	2	1	1	1	1	1	0	1	0	1	0	0	0	2	0	1	1	0	0	1	0	0	0	0	1	1	1	2	0	1	1	0	2
JG27	1	1	0	0	1	0	1	0	1	0	0	1	0	0	0	1	0	0	1	1	0	1	1	1	2	0	1	1	1	1	1	0	1	1	1	0	1	1	1	1	1	1	1	0	1	1	1	1	0
JG29	1	1	0	0	1	0	1	0	1	1	0	1	0	0	0	1	0	0	1	1	0	1	1	1	1	2	1	1	2	1	1	1	1	1	1	0	1	1	1	1	1	1	1	0	1	1	1	1	0
JG3	1	0	1	1	0	1	0	2	0	1	0	1	2	0	2	1	2	1	1	1	1	1	0	1	1	1	0	0	0	1	1	1	1	1	0	0	1	0	0	0	1	1	1	2	0	1	1	0	1
JG31	2	2	0	1	2	0	2	2	0	0	1	2	0	0	0	1	2	1	1	1	0	2	2	0	0	0	1	1	2	0	1	1	2	1	1	0	2	1	0	1	1	1	1	0	1	1	1	1	1
JG32	1	0	1	1	0	1	0	2	0	2	0	1	2	0	2	1	2	1	1	1	1	1	0	1	1	1	0	0	0	0	0	1	1	1	0	1	1	0	0	0	1	1	1	2	0	1	1	0	1
JG34	1	0	1	1	0	1	0	0	0	2	0	1	2	0	2	1	0	0	1	1	1	1	0	1	2	2	0	0	0	0	1	1	0	1	0	1	1	0	0	0	1	1	1	0	1	1	1	0	2
JG35	1	1	0	0	1	0	1	2	2	1	1	1	0	0	0	1	2	1	1	1	0	0	1	1	1	0	1	1	2	0	1	0	1	1	1	0	1	1	1	1	1	1	1	0	2	1	1	1	0
JG36	1	1	0	0	1	0	1	0	1	1	1	1	0	0	0	1	0	0	1	1	0	0	1	1	1	0	1	1	1	1	1	1	1	1	1	0	1	1	1	1	1	1	1	0	2	1	1	1	0
JG37	1	1	0	0	1	0	1	2	1	2	2	1	0	0	0	1	2	1	1	1	0	0	1	0	1	1	2	1	2	2	1	0	1	1	1	0	1	1	1	1	1	1	1	0	2	1	1	1	0
JG38	1	1	0	0	1	0	1	0	1	1	1	1	0	0	0	1	0	0	1	1	0	1	1	1	1	1	1	1	2	1	1	1	1	1	1	0	1	1	1	1	1	1	1	0	1	1	1	1	0
JG39	1	1	0	0	0	0	1	0	0	1	1	1	0	0	0	1	0	0	1	1	0	1	1	1	1	2	1	1	2	1	0	1	1	1	1	0	1	1	1	1	1	1	1	0	1	1	1	1	0
JG4	1	1	1	1	1	1	1	0	1	1	1	1	1	0	1	1	0	0	1	1	1	1	1	1	1	1	1	1	2	1	1	1	1	1	1	1	1	1	1	1	1	1	1	1	1	1	1	1	1
JG40	1	1	0	0	2	0	1	2	1	1	1	1	0	0	0	1	2	1	1	1	0	1	1	1	1	1	1	1	2	1	1	0	1	1	1	0	1	1	1	1	1	1	1	0	2	1	1	1	0
JG41	1	1	0	0	1	0	1	0	0	2	2	1	0	0	0	1	0	0	1	1	0	0	1	1	1	2	1	1	2	1	1	0	1	1	1	0	1	1	1	1	1	1	1	0	1	1	1	1	0
JG42	1	0	1	2	0	1	0	2	0	2	0	1	2	0	2	1	2	1	1	1	1	1	0	1	1	0	0	0	0	0	1	0	1	1	0	1	1	0	0	0	1	1	1	2	0	1	1	0	2
JG43	1	1	1	1	1	1	1	1	2	2	1	1	1	0	1	1	1	1	1	1	1	1	1	1	0	1	1	1	1	1	1	1	1	1	1	1	0	1	1	1	1	1	1	1	1	1	1	0	1
JG6	1	0	1	1	0	1	0	2	0	1	0	1	2	0	2	1	2	1	1	1	1	1	0	1	1	1	0	0	0	1	1	1	1	1	0	0	1	0	0	0	1	1	1	2	0	1	1	0	1
JG7	1	0	1	1	0	1	0	0	0	1	0	1	2	0	2	1	0	0	1	1	1	1	0	1	1	1	0	0	0	1	1	1	1	1	0	1	1	0	0	0	1	1	1	2	0	1	1	0	1
JG8	1	0	1	1	0	1	0	1	0	1	0	1	2	1	1	1	1	1	1	1	1	1	1	1	1	1	1	1	0	1	1	1	1	1	1	1	1	1	0	1	1	1	1	1	2	1	1	0	1
JG9	1	0	1	1	1	1	1	1	1	1	0	1	1	0	1	1	2	1	1	1	1	1	1	1	1	1	1	1	2	0	1	1	1	1	1	1	1	0	0	0	1	1	1	1	1	1	1	0	1
JS1	1	1	0	1	1	1	0	1	1	1	1	1	1	1	0	1	1	0	1	1	1	1	1	1	1	0	1	1	1	1	1	2	1	1	1	0	1	1	1	1	1	1	1	0	1	1	1	1	0
JS10	2	0	2	2	1	1	0	2	2	2	2	2	2	2	0	0	2	0	1	1	1	1	1	0	2	0	1	1	2	0	1	0	1	1	1	1	1	1	1	1	1	2	1	0	1	2	1	1	2
JS11	1	0	1	1	0	1	0	0	1	1	1	1	2	2	0	1	0	0	1	1	0	1	1	1	1	1	1	1	0	1	1	1	1	1	1	1	1	1	1	1	1	1	1	0	1	1	1	1	0
JS12	1	0	1	2	0	1	0	0	1	1	1	1	2	2	0	1	0	0	1	1	1	1	1	1	1	2	1	1	0	1	1	1	1	1	1	0	1	1	1	1	1	1	1	0	1	1	1	1	0
JS14	1	0	1	1	0	1	0	0	2	0	0	1	2	2	0	1	0	0	1	1	1	1	1	1	1	2	1	1	0	0	1	2	1	1	1	0	1	1	1	1	1	1	1	0	1	1	1	1	0
JS15	1	0	1	1	0	2	0	0	2	2	2	1	2	2	0	1	2	0	1	2	0	1	1	1	0	0	2	1	0	2	1	0	1	0	1	0	1	1	2	1	1	1	1	0	2	1	1	1	0
JS19	1	0	1	2	0	1	0	2	1	1	1	1	2	2	0	1	2	1	1	1	1	1	2	1	1	1	1	1	0	0	0	1	1	1	1	0	1	1	1	1	1	1	1	0	2	1	1	1	0
JS2	1	0	1	1	0	1	0	2	1	1	1	1	2	1	1	1	2	1	1	1	1	1	1	1	1	1	1	1	0	1	1	1	1	1	1	0	1	1	1	1	1	1	1	1	1	1	1	1	1
JS20	1	0	1	2	0	1	0	2	2	1	1	1	2	2	0	1	2	1	1	1	1	1	1	1	2	1	1	1	0	1	1	1	1	1	1	0	1	1	1	1	1	1	1	0	1	1	1	1	0
JS21	1	0	1	2	0	1	0	2	2	1	1	1	2	2	0	0	2	2	1	1	1	0	0	1	0	1	2	1	0	0	0	2	2	1	1	0	1	1	2	1	1	1	2	0	1	1	1	1	0
JS22	1	0	1	1	0	1	0	2	1	1	1	1	2	2	0	1	2	1	1	1	1	1	1	1	1	1	1	1	0	1	1	1	1	1	1	1	1	1	1	1	1	1	1	0	2	1	1	1	0
JS23	1	0	1	2	0	1	0	2	1	1	1	1	2	2	0	1	2	1	1	1	1	2	1	1	1	1	1	1	0	0	1	1	1	1	1	0	0	1	1	1	1	1	1	0	2	1	1	0	0
JS24	0	0	0	2	0	1	0	2	0	2	2	1	1	2	1	0	2	1	1	2	1	1	1	1	0	0	2	1	0	0	1	2	0	2	1	1	2	1	0	1	1	1	0	0	2	2	1	0	0
JS25	1	0	1	1	0	1	0	2	1	1	1	1	2	2	0	1	2	1	1	1	1	1	1	1	1	1	1	1	0	0	1	0	1	1	1	0	1	1	1	1	1	1	1	0	2	1	1	1	0
JS27	1	0	1	2	0	1	0	2	1	1	1	1	2	2	0	1	2	1	1	1	0	1	1	1	1	1	1	1	0	1	1	1	1	1	1	0	1	1	1	1	1	1	1	0	2	1	1	1	0
JS29	1	0	1	1	0	1	0	0	1	1	1	1	0	2	2	1	0	0	1	1	1	1	1	1	1	0	1	1	0	1	1	2	1	1	1	1	1	1	1	1	1	1	1	0	2	1	1	1	0
JS3	1	0	1	1	0	1	0	2	1	1	1	1	2	2	0	1	2	1	1	1	1	1	1	1	1	1	1	1	0	1	1	1	1	1	1	0	1	1	1	1	1	1	1	0	2	1	1	1	0
JS30	1	0	1	2	0	1	0	0	1	1	1	1	2	2	0	1	0	0	1	1	1	1	1	1	1	0	1	1	0	1	0	0	1	1	1	1	1	1	1	1	1	1	1	0	1	1	1	1	0
JS31	1	0	1	1	0	1	0	2	1	0	0	1	2	2	0	1	2	1	1	1	1	1	1	1	1	2	1	1	0	1	1	1	1	1	1	0	1	1	1	1	1	1	1	0	1	1	1	1	0
JS32	1	1	1	1	1	1	0	2	1	1	1	1	1	1	0	1	2	1	1	1	1	1	1	1	1	1	1	1	1	1	1	1	1	1	1	0	1	1	1	1	1	1	1	0	1	1	1	1	0
JS35	1	0	1	2	0	1	0	2	1	1	1	1	2	2	0	1	2	1	1	1	1	1	1	1	1	1	1	1	0	1	1	1	1	1	1	0	1	1	1	1	1	1	1	0	2	1	1	1	0
JS36	1	0	1	2	0	1	0	2	1	1	1	1	2	2	0	1	2	1	1	1	1	1	1	1	2	1	1	1	0	1	1	0	1	1	1	1	0	1	1	1	1	1	1	0	2	1	1	0	0
JS38	1	0	1	1	0	1	0	2	1	1	0	1	2	1	1	1	2	1	1	1	1	1	1	1	1	1	1	1	0	1	1	1	1	1	1	1	1	1	1	1	1	1	1	1	1	1	1	0	1
JS4	1	0	1	1	0	0	0	1	1	1	1	1	2	2	0	1	1	1	1	1	1	1	1	1	1	1	1	1	0	1	1	1	1	1	1	1	1	1	1	1	1	1	1	0	1	1	1	0	0
JS5	1	0	1	1	0	1	0	1	0	1	0	1	2	1	1	1	1	1	1	1	1	1	1	1	1	1	0	0	0	1	1	1	1	1	1	0	1	1	0	1	1	1	1	1	1	1	1	0	1
JS7	1	0	1	1	0	1	0	0	1	0	0	1	2	2	0	1	0	0	1	1	0	1	1	1	1	1	1	1	0	1	1	1	1	1	1	1	1	1	1	1	1	1	1	0	2	1	1	1	0
JS8	1	0	1	1	0	1	0	2	1	1	1	1	2	2	0	1	2	1	1	1	1	1	1	1	1	1	1	1	0	1	1	1	1	1	1	1	0	1	1	1	1	1	1	0	2	1	1	1	0
JS9	1	0	1	1	0	1	0	0	1	1	1	1	2	2	0	1	0	0	1	1	1	1	1	1	1	1	1	1	0	1	1	1	1	1	1	1	1	1	1	1	1	1	1	0	1	1	1	1	0
JT1	1	1	0	0	2	0	0	0	0	2	2	2	0	0	0	1	1	0	1	2	0	1	1	1	2	2	0	1	2	2	0	2	1	1	1	0	0	1	1	2	2	1	1	0	2	2	1	2	0
JT11	1	0	1	1	0	0	0	2	0	2	0	0	2	0	2	2	2	1	1	2	1	1	2	1	2	2	0	0	1	0	2	2	1	1	0	1	1	0	0	0	1	1	1	0	0	2	1	0	2
JT12	1	0	1	1	0	1	0	0	0	1	0	1	2	0	2	1	0	0	1	1	1	1	0	1	1	1	0	0	0	1	1	1	1	1	0	1	1	0	0	0	1	1	1	2	0	1	1	0	1
JT13	1	1	0	0	1	0	1	0	0	1	1	1	0	0	0	2	0	0	0	1	0	1	1	1	2	1	1	1	2	2	1	0	1	1	0	0	0	1	1	1	1	1	1	0	2	1	1	1	0
JT14	1	0	1	1	0	1	0	0	0	1	0	1	2	0	2	1	0	0	1	1	1	1	0	1	1	1	0	0	0	1	1	1	1	1	0	0	1	0	0	0	1	1	1	2	0	1	1	0	1
JT16	1	0	1	1	0	1	0	0	0	2	0	1	2	0	2	0	0	0	1	1	1	1	0	1	0	0	0	0	0	2	1	1	1	1	0	1	1	0	0	0	1	1	1	2	1	1	1	0	1
JT17	1	1	0	0	1	0	1	2	1	2	2	1	0	0	0	1	2	1	1	1	0	1	1	1	1	1	1	1	2	1	1	1	1	1	1	1	1	1	1	1	1	1	1	0	1	1	1	1	0
JT18	1	1	0	0	1	0	1	0	1	1	1	1	0	0	0	1	0	0	1	1	0	1	1	1	1	1	1	1	1	1	1	1	1	1	1	1	1	1	1	1	1	1	1	0	2	1	1	1	0
JT19	1	1	0	0	1	0	1	2	1	1	1	1	0	0	0	1	2	1	1	1	0	0	1	1	1	1	1	1	2	1	1	1	1	1	1	1	1	1	1	1	1	1	1	0	1	1	1	1	0
JT2	1	0	1	1	0	2	0	2	0	1	0	1	2	0	2	1	2	1	1	1	1	1	0	1	0	1	0	0	0	0	1	2	1	1	0	0	1	0	0	0	1	1	1	2	0	1	1	0	1
JT20	1	1	0	0	0	0	1	2	2	1	1	1	0	0	1	1	2	1	1	1	0	1	2	1	1	0	1	1	2	1	1	2	1	1	1	1	0	1	1	1	1	1	1	0	2	1	2	0	0
JT21	1	1	0	0	1	0	1	0	1	1	1	1	0	0	0	1	0	0	1	1	0	1	1	1	1	1	1	1	2	1	0	1	1	1	1	1	1	1	1	1	1	1	1	0	2	1	1	1	0
JT22	1	0	1	1	0	1	0	0	0	1	0	1	2	0	2	1	0	0	1	1	1	1	0	1	1	1	0	0	0	2	1	1	1	1	0	0	0	0	0	0	1	1	1	2	0	1	1	0	0
JT24	1	1	0	0	1	0	1	0	1	1	1	1	0	0	0	1	0	0	1	1	0	1	1	1	1	1	1	1	2	1	1	1	1	1	1	0	1	1	1	1	1	1	1	0	2	1	1	1	0
JT26	1	1	0	0	2	0	1	2	0	2	2	1	0	0	0	1	2	1	1	1	0	0	1	1	0	1	1	1	2	0	1	2	1	1	1	0	1	0	1	1	1	1	1	0	1	1	1	1	0
JT27	1	1	0	0	2	0	1	0	2	2	2	1	0	0	0	1	0	0	1	1	0	0	1	1	1	1	1	1	2	1	0	0	1	1	1	0	1	1	1	1	1	2	1	0	1	1	1	1	0
JT28	1	1	0	0	1	0	1	2	1	2	2	1	0	0	0	1	2	1	1	1	0	1	1	1	1	2	1	1	2	1	1	2	1	1	1	1	0	1	1	1	1	1	1	0	1	1	1	1	0
JT29	1	0	1	1	0	1	0	0	0	1	0	1	2	0	2	1	0	0	1	1	1	1	0	1	1	1	0	0	0	1	1	0	1	1	0	1	0	0	0	0	1	1	1	2	0	1	1	0	1
JT30	1	1	0	0	1	0	1	2	1	2	2	1	0	0	0	2	2	1	1	1	0	1	1	1	0	0	1	1	2	0	1	1	1	1	1	1	0	1	1	1	1	1	1	0	2	1	1	1	0
JT31	1	1	0	0	0	0	1	2	1	1	1	1	0	0	0	1	2	1	1	1	0	1	1	0	1	2	1	1	2	1	0	0	1	1	1	1	0	0	1	1	1	1	0	0	2	1	1	1	0
JT32	2	2	0	0	0	0	1	0	1	0	0	1	2	2	0	1	0	0	1	1	0	1	0	1	1	2	1	1	2	2	1	1	1	1	1	0	0	1	2	1	1	1	1	0	1	1	1	2	0
JT34	1	1	0	0	0	0	1	2	2	0	0	1	2	1	1	0	2	1	1	1	0	1	2	1	2	2	1	0	2	2	1	1	1	1	1	0	1	0	2	1	1	1	1	2	0	0	1	1	0
JT35	1	1	0	0	0	0	1	2	1	1	1	1	0	0	0	1	2	1	1	1	0	1	2	1	2	0	1	1	2	2	0	0	1	1	1	0	1	1	2	1	1	1	1	0	2	1	1	1	0
JT36	1	1	0	0	1	0	1	0	1	2	2	1	0	0	0	1	0	0	1	1	0	1	1	1	1	1	1	1	2	1	1	1	1	1	1	1	1	1	1	1	1	1	1	0	1	1	1	1	0
JT37	1	1	0	0	1	0	1	2	1	1	1	1	0	0	0	1	2	1	1	1	0	1	1	1	1	1	1	1	2	1	1	1	1	1	1	1	1	1	1	1	1	1	1	0	1	1	1	1	0
JT39	1	0	1	1	0	1	0	2	0	1	0	1	2	0	2	1	2	1	1	1	1	1	0	1	1	1	0	0	0	1	0	1	1	1	0	0	1	0	0	0	1	1	1	2	0	1	1	0	1
JT40	1	1	0	0	1	1	1	0	1	1	1	1	1	1	0	1	0	0	1	1	0	1	1	1	0	0	1	1	2	1	1	0	2	1	1	1	0	1	0	1	1	2	1	0	2	1	1	1	0
JT5	0	0	0	0	0	0	1	0	2	2	2	1	0	0	0	1	0	0	1	1	0	1	2	1	1	2	1	1	2	0	2	1	1	1	1	0	2	1	1	1	1	1	0	0	2	1	1	1	0
JT6	1	0	1	1	0	1	0	1	0	2	0	1	2	0	2	1	2	1	1	1	1	1	0	1	1	1	0	0	0	1	1	1	1	1	0	1	1	0	0	0	1	1	1	2	0	1	1	0	1
JT7	1	1	0	0	1	0	1	0	1	2	2	1	0	0	0	1	0	0	1	1	0	1	1	1	1	1	1	1	2	1	1	1	1	1	1	1	1	1	1	1	1	1	1	0	2	1	1	1	0
JT9	1	0	1	1	0	2	0	2	0	1	0	1	2	0	2	1	2	1	1	1	1	1	0	1	1	1	0	0	0	1	1	1	1	1	0	1	1	0	0	0	1	1	1	2	0	1	1	0	1
[truncated: 5,000 more columns]
